# Supplementary material for: Long noncoding RNAs in Brassica rapa L. following vernalization
Source: Sci Rep. 2019 Jun 26;9:9302. doi: 10.1038/s41598-019-45650-w (PMC6594933; doi:10.1038/s41598-019-45650-w)
Supplement: Supplementary file 2 — Supplementary Tables [file 41598_2019_45650_MOESM2_ESM.xlsx]

## Sheet: Title page
Supplementary Information
Title of the manuscript:
Long noncoding RNAs in Brassica rapa L. following vernalization
Author list:
Daniel J. Shea, Namiko Nishida, Satoko Takada, Etsuko Itabashi, Satoshi Takahashi, Ayasha Akter, Naomi Miyaji, Kenji Osabe, Hasan Mehraj, Motoki Shimizu, Motoaki Seki, Tomohiro Kakizaki, Keiichi Okazaki, Elizabeth S. Dennis, Ryo Fujimoto

## Sheet: Table S1
Supplementary Table 1. Total and mapped reads of RNA-sequencing in RJKB-T24 with and without four weeks of cold treatments with respect to the B. rapa reference genome
	a. Total number of reads	b. Mapped reads	b/a	c. Uniquely mapped reads	c/a
RJKB-T24
NV-1	89510451	41444574	0.463014	35858407	0.400606
NV-2	63858460	28082443	0.439761	24255759	0.379836
V-1	77124631	39090321	0.506846	33661865	0.436461
V-2	63250427	30789100	0.486781	26453941	0.418241
NV, non-vernalized sample, V, vernalized (four weeks of cold treatment) sample

## Sheet: Table S2
Supplementary Table 2 Sequences of primers used in this study
Name	Primer sequences (5'-3')
mRNAs
COR15B	TGATCTACGCCGAKAAAGGT	TGCAGTGTCTTTGGCTTCAA
HSFB2A	ACGGTAACATCTTTGGACTCA	CCGTAGAAACCGTCTTCACA
CCA1	GAGTCCCTTGGATCAGGAAA	TGGCTGAGTTTGACTCCTTG
SOC1	CCAGCTCCAATATGCAAGATA	CCCAAGAGTTTACGTTTGGA
LHP1	AATGTACAAGACKYGTTGGT	ATGYTGCTCGTAGAAWTCAA
ZF1	CAAGCCTTRGGTGGACACAA	CTTTCCGCTCTGAYTAACACC
HYR1	TGTGGWTGGAACTCRAYACT	CACCSCTAGCCCYAKCTCCT
AGD13	TGCTRTCTGTTCCTGAGAGC	TCCCCAAACATCTCAGSATC
SPL3	CAACAATGTAGCAGGTTTCA	TCAGTAATCTTGAGAGCCAT
VRN1	GAACCCGGAGCTAGCATTAG	TTCGGTTTGACAGAGAACCA
BT2	AGCGGATGCTTCAACTCCTA	TCCTCACCAAAAGCTTCCAC
VIN3	GAGAATKTAGCTTGTAGAGCTGCGC	CGGACCCACATCACCCTCCAGCTTC
MAF1	TGGTGTAAGTGTAGATTCTC	AGGAACGTCTGCTTCCAAAT
FLC	GACGCARYGGTCTCATYGAGAAAGC	AWCATTARTTYTGTCTTYSTAGCTC
lncRNAs
MSTRG.18513	GCCTCTTCAAGCCTTTCATC	GTCATCGTCATCACCACCAT
MSTRG.9756	CTAAGGCCGAGACCAAGAAG	TTAAACCGACCAGACCACAA
MSTRG.4795	TTCCTCAATCTCCGTCATCA	GTGGCTTGTCTGAAGAGCTG
MSTRG.10467	TCGAGCCTTCAAATTCTGTG	TCAACCCGAGAATATGTCCA
MSTRG.21908	AGACACTGACAGGGAAGACG	GTACGCCCATCTTCAAGCTG
MSTRG.16164	TTAAGCGGTGGTGTGTTGAT	GACGAGAGAGGCAAATGACA
MSTRG.7460	ACCAGATGAAACGGTAGCCA	TCCTAAGGTGGCTCGATGAC
MSTRG.259	CTCGATCAAGATTCATTTTC	TTAAGCTTGGAGAGTTTCAG
MSTRG.17153	GCCGCAATATTAGACCTCTC	GTTGACAAAAGAGTTGATGG
MSTRG.1863	CTTACTCCACGTCTCCAGCA	TGACGTTGTAGCTGCTCAAG
MSTRG.2330	TTTGGCAGAACACCGCAAAT	TTTTGGCCATCCCTGAAGAT
MSTRG.491	ACCGCTGAGCAAGAAACCCG	TCATACATATCAGAGAGAAC
MSTRG17356	AGAAAACAAAAACCTAAGAG	TTGACCATTGACCAGTTGAA
MSTRG.2756	TGGCCACGTCTCTCTCTACTGC	CTCATCGAGAAAGCTCGTCAGC
MSTRG.14523	CAGGCCGAAGCTGGACTGAGGTG	TTACTTGTCTAATGTTACGTGGC
MSTRG.14524	ACCCTAGTTTTCTAGCTTCC	TAGGGCATTAGACTGGTCGG

## Sheet: Table S3
Supplementary Table 3 List of lincRNAs, NATs, and incRNAs
gene_id_x	locus	NV-FPKM	V-FPKM	log2(fold_change)	p_value	q_value	significant
long intergenic noncoding RNAs (lincRNAs)
MSTRG.10003	A04:15842844-15843588	12.0677	4.58712	-1.39549	0.0001	0.000632766	yes
MSTRG.10014	A04:15953371-15954875	3.18641	5.79574	0.863061	0.2568	0.392304	no
MSTRG.10040	A04:16160696-16163427	5.49882	9.41751	0.776223	0.0578	0.1301	no
MSTRG.10043	A04:16181290-16181929	2.56592	1.14804	-1.1603	0.0493	0.114881	no
MSTRG.10116	A04:16779966-16780751	28.5009	41.8609	0.554594	0.01205	0.037482	yes
MSTRG.10164	A04:17165278-17165738	5.49566	21.0097	1.93469	0.0002	0.00116361	yes
MSTRG.10256	A04:17866766-17867003	1.18083	6.31792	2.41964	0.10475	0.204613	no
MSTRG.10262	A04:17946528-17947028	12034.7	12828.6	0.0921617	0.7756	0.853426	no
MSTRG.10271	A04:18016205-18016928	0.89698	0.81372	-0.140544	0.8311	0.891147	no
MSTRG.10375	A04:18792033-18794100	2.41433	1.65081	-0.548452	0.08835	0.180519	no
MSTRG.10408	A04:18956298-18956729	2.57569	2.34758	-0.133785	0.8199	0.883554	no
MSTRG.10441	A04:19249200-19250575	7.4869	17.4486	1.22067	5e-05	0.000336706	yes
MSTRG.1050	A01:8032345-8032561	2.22645	1.10572	-1.00976	0.44805	0.58747	no
MSTRG.10519	A05:565354-567404	51.5362	28.7505	-0.841997	0.0001	0.000632766	yes
MSTRG.1052	A01:8033388-8034244	6.02535	2.95886	-1.026	0.0038	0.014518	yes
MSTRG.10528	A05:620952-622782	4.11846	7.32898	0.831507	0.00305	0.0120864	yes
MSTRG.10537	A05:691144-691456	0.395182	1.42415	1.84951	0.2476	0.383332	no
MSTRG.10551	A05:864094-864896	0.948742	1.88398	0.989697	0.1536	0.273099	no
MSTRG.10557	A05:905196-906094	104.582	62.1872	-0.74995	0.0021	0.00881273	yes
MSTRG.10579	A05:922127-922371	4.90166	0.307649	-3.99391	0.23355	0.36887	no
MSTRG.10581	A05:951558-952709	5.34077	11.8225	1.14641	0.00015	0.000904802	yes
MSTRG.10582	A05:958999-959860	9.54009	5.60457	-0.7674	0.2417	0.377424	no
MSTRG.10596	A05:1104544-1105086	2.71468	0.786926	-1.78648	0.0235	0.0639088	no
MSTRG.1060	A01:8070673-8071441	2.72759	7.85624	1.52621	0.00025	0.00141381	yes
MSTRG.1065	A01:8090635-8094877	0.984249	0.52482	-0.907201	0.0094	0.030601	yes
MSTRG.10683	A05:1681891-1682200	1.5065	6.60199	2.1317	0.13995	0.254062	no
MSTRG.10686	A05:1691625-1692490	1.92116	3.40886	0.827311	0.03905	0.0955973	no
MSTRG.10697	A05:1721163-1723371	7.64052	4.80213	-0.669995	0.0136	0.0413216	yes
MSTRG.1083	A01:8206114-8206632	5.59105	3.85972	-0.534624	0.20265	0.33391	no
MSTRG.10831	A05:2704870-2705211	0.158778	3.42797	4.43227	0.2444	0.380108	no
MSTRG.10832	A05:2706315-2707191	0.776445	0.835548	0.10584	0.8654	0.914008	no
MSTRG.10837	A05:2773153-2773493	36.5877	56.6917	0.631779	0.07345	0.156868	no
MSTRG.1085	A01:8206942-8207577	0.945192	0.793332	-0.252684	0.7125	0.808199	no
MSTRG.10953	A05:3794941-3797689	2.20317	2.68674	0.286277	0.3025	0.442902	no
MSTRG.10963	A05:3884876-3886160	25.4379	36.9293	0.537785	0.02645	0.0702997	no
MSTRG.10994	A05:4192377-4192680	8.36459	2.08162	-2.00659	0.02275	0.0623067	no
MSTRG.10995	A05:4193183-4193390	10.297	1.81226	-2.50636	0.0936	0.187847	no
MSTRG.10996	A05:4199159-4199773	3.00099	2.11351	-0.505801	0.2805	0.419007	no
MSTRG.11017	A05:4390645-4390980	2.45307	2.06096	-0.251276	0.74935	0.834753	no
MSTRG.11029	A05:4567241-4568452	2.29473	2.75313	0.262749	0.4466	0.58601	no
MSTRG.11033	A05:4616777-4617062	17.6002	1.83004	-3.26565	0.00455	0.0169107	yes
MSTRG.11035	A05:4617496-4617960	5.68903	1.36472	-2.05958	0.00355	0.0137246	yes
MSTRG.11049	A05:4730716-4731018	0.520804	2.99943	2.52588	0.12685	0.235556	no
MSTRG.11050	A05:4739752-4740052	362.893	1133.17	1.64275	5e-05	0.000336706	yes
MSTRG.11074	A05:4954186-4955444	3.61874	5.05733	0.482889	0.11065	0.213093	no
MSTRG.11083	A05:4995411-4995966	15.3999	6.52879	-1.23804	0.0004	0.00213686	yes
MSTRG.11110	A05:5202321-5204508	2.29437	0.947914	-1.27527	0.00385	0.0146748	yes
MSTRG.11142	A05:5586954-5587169	1.61608	1.58769	-0.0255644	0.84125	0.897631	no
MSTRG.11171	A05:5813032-5813318	7.74511	0.244763	-4.98383	0.2503	0.385713	no
MSTRG.11181	A05:5870400-5872629	11.0677	10.5454	-0.0697403	0.776	0.853765	no
MSTRG.11237	A05:6502340-6503436	1.64858	2.82958	0.779362	0.22105	0.355819	no
MSTRG.11247	A05:6538728-6538987	4.98856	6.5311	0.388702	0.5607	0.686408	no
MSTRG.11273	A05:6887587-6888262	3.43993	1.18483	-1.5377	0.01175	0.0367044	yes
MSTRG.11296	A05:7132285-7133077	2.42705	0.744055	-1.70572	0.0096	0.0311213	yes
MSTRG.11310	A05:7322631-7323720	3.94533	5.40378	0.453823	0.247	0.382679	no
MSTRG.11315	A05:7360458-7361676	1.00955	0.947843	-0.0909988	0.88	0.923934	no
MSTRG.11321	A05:7447924-7448655	0.392065	3.52973	3.17039	0.24625	0.381942	no
MSTRG.11343	A05:7758538-7759627	2.76441	2.41895	-0.192593	0.6395	0.750899	no
MSTRG.11389	A05:8158353-8158800	28.909	21.7611	-0.409767	0.1411	0.25575	no
MSTRG.11421	A05:8359180-8360366	7.45298	5.25744	-0.503456	0.11565	0.220303	no
MSTRG.11477	A05:9521830-9522032	5.03147	0.581986	-3.11192	0.2416	0.377311	no
MSTRG.11488	A05:9807688-9807913	4.89831	0.881443	-2.47435	0.1814	0.307229	no
MSTRG.1149	A01:9069578-9070078	11.2116	3.72654	-1.58908	0.00045	0.00236367	yes
MSTRG.11491	A05:9938708-9939550	2.56439	0.858819	-1.57819	0.00605	0.021326	yes
MSTRG.11493	A05:9970385-9970630	42.4811	185.989	2.13033	5e-05	0.000336706	yes
MSTRG.11495	A05:10135894-10136212	12.7287	6.7749	-0.909808	0.0704	0.151807	no
MSTRG.11501	A05:10190103-10190683	2.12393	2.09947	-0.0167105	0.9651	0.977864	no
MSTRG.11507	A05:10407142-10407565	4.12026	1.92796	-1.09566	0.064	0.14075	no
MSTRG.11533	A05:10840203-10840412	5.17874	1.02704	-2.33411	0.22425	0.359576	no
MSTRG.11554	A05:11071882-11072858	2.71662	0.440266	-2.62536	0.00125	0.0056541	yes
MSTRG.11556	A05:11128306-11128518	0	4.30875	-	0.00165	0.0071815	yes
MSTRG.11579	A05:11492126-11492538	4.59574	1.89801	-1.27581	0.04005	0.0975231	no
MSTRG.1158	A01:9105602-9107388	3.98439	6.01269	0.593652	0.04205	0.101428	no
MSTRG.11590	A05:11824595-11824804	3.06382	6.99214	1.1904	0.276	0.41426	no
MSTRG.11605	A05:12144709-12145216	3.72417	0.819689	-2.18377	0.01035	0.0330494	yes
MSTRG.11612	A05:12320033-12320661	2.20424	2.17034	-0.0223581	0.9678	0.979192	no
MSTRG.11614	A05:12352209-12353466	4.87645	4.43875	-0.135677	0.71445	0.809424	no
MSTRG.11621	A05:12450208-12450995	32.5376	28.3949	-0.196476	0.38605	0.528596	no
MSTRG.11623	A05:12462055-12465250	13.4089	10.1954	-0.395264	0.0589	0.132107	no
MSTRG.11625	A05:12478298-12478625	106.513	99.4938	-0.0983453	0.7066	0.803533	no
MSTRG.11629	A05:12678470-12680048	0	3.04852	-	5e-05	0.000336706	yes
MSTRG.11630	A05:12688151-12689509	1.83576	2.06747	0.171485	0.63825	0.749968	no
MSTRG.11631	A05:12693111-12693940	2.97946	1.45716	-1.0319	0.02505	0.0673101	no
MSTRG.11633	A05:12703043-12703759	2.12204	0.215192	-3.30176	0.0214	0.0594205	no
MSTRG.11634	A05:12695290-12698223	2.48438	4.8213	0.956537	0.00205	0.00863931	yes
MSTRG.11637	A05:12705322-12706221	2.94921	0.380917	-2.95278	0.00175	0.00754491	yes
MSTRG.11638	A05:12716829-12717354	3.18038	0.189453	-4.06929	0.0928	0.186887	no
MSTRG.11647	A05:12951706-12951989	9.15556	11.8516	0.372359	0.4485	0.587895	no
MSTRG.11659	A05:13212840-13215251	3.70975	2.81352	-0.398945	0.1748	0.298974	no
MSTRG.11660	A05:13219108-13220321	2.65436	3.99321	0.589188	0.09	0.182832	no
MSTRG.11663	A05:13220883-13221638	25.7933	1.00735	-4.67836	5e-05	0.000336706	yes
MSTRG.11669	A05:13376154-13377058	6.76363	4.69013	-0.52817	0.0986	0.195448	no
MSTRG.11670	A05:13512683-13513705	1.80627	1.65004	-0.130507	0.9305	0.956429	no
MSTRG.11671	A05:13512683-13513705	5.58454	3.42297	-0.706191	0.04155	0.100509	no
MSTRG.11675	A05:13662216-13662624	2.42269	3.01627	0.316156	0.59885	0.718321	no
MSTRG.11677	A05:13679000-13679602	1.15858	0.478484	-1.27581	0.13765	0.250817	no
MSTRG.11699	A05:14267369-14267782	3.94323	0.174266	-4.50002	0.2032	0.334323	no
MSTRG.11719	A05:14797892-14799113	6.26391	4.06196	-0.624888	0.09465	0.189531	no
MSTRG.11722	A05:14695891-14701622	19.7798	21.4687	0.118206	0.6104	0.726953	no
MSTRG.11724	A05:14906842-14907445	2.37093	2.20566	-0.104243	0.82615	0.887785	no
MSTRG.11747	A05:15323962-15324855	3.5203	1.41107	-1.31891	0.01055	0.0335459	yes
MSTRG.11780	A05:15919414-15920660	0.649014	2.50635	1.94926	0.00145	0.00642841	yes
MSTRG.11783	A05:16024571-16025286	2.47195	2.02803	-0.285569	0.5305	0.660337	no
MSTRG.11784	A05:16035452-16037074	7.11157	3.90871	-0.863476	0.00205	0.00863931	yes
MSTRG.11785	A05:16051742-16051965	8.38501	7.61094	-0.139736	0.8381	0.895763	no
MSTRG.11788	A05:16114344-16115429	1.47887	4.36287	1.56078	0.0009	0.0042719	yes
MSTRG.11791	A05:16236027-16236578	2.67852	1.68682	-0.667133	0.21825	0.352532	no
MSTRG.11792	A05:16237217-16237703	4.46114	3.59531	-0.311296	0.5271	0.657572	no
MSTRG.11807	A05:16524761-16526090	20.9039	14.1821	-0.559701	0.01235	0.038253	yes
MSTRG.1181	A01:9326276-9327000	0.761126	0.45812	-0.73241	0.39205	0.534633	no
MSTRG.11832	A05:16814135-16814666	9.35941	18.4264	0.977285	0.002	0.00845543	yes
MSTRG.1187	A01:9364698-9365848	1.12705	1.67465	0.571303	0.19225	0.320965	no
MSTRG.11886	A05:17477811-17478541	1.48478	5.45598	1.87759	0.00085	0.0040699	yes
MSTRG.11888	A05:17487810-17489044	1.37373	1.71936	0.323775	0.4102	0.552547	no
MSTRG.11892	A05:17597155-17599211	5.40069	7.45408	0.464886	0.06805	0.147838	no
MSTRG.11893	A05:17584505-17586681	28.882	65.5141	1.18163	5e-05	0.000336706	yes
MSTRG.11904	A05:17675962-17676228	3.6948	0	-	5e-05	0.000336706	yes
MSTRG.11911	A05:17785979-17786474	6.64917	5.21486	-0.350547	0.3717	0.514429	no
MSTRG.11943	A05:18022339-18022591	1.59333	2.83341	0.830488	0.4566	0.595517	no
MSTRG.11974	A05:18363390-18364735	5.53326	5.30312	-0.0612876	0.8492	0.902951	no
MSTRG.12008	A05:18748243-18749219	231.402	180.827	-0.355788	0.06845	0.148556	no
MSTRG.12043	A05:19014842-19015318	3.49421	6.92752	0.987373	0.0277	0.0728788	no
MSTRG.12050	A05:19082632-19083776	5.98199	6.66083	0.155076	0.61435	0.73013	no
MSTRG.12072	A05:19328876-19329151	0	2.45289	-	0.00045	0.00236367	yes
MSTRG.12095	A05:19550495-19551427	3.06199	5.3101	0.794267	0.02645	0.0702997	no
MSTRG.12123	A05:19745609-19745920	0	2.27861	-	5e-05	0.000336706	yes
MSTRG.12132	A05:19856285-19857387	3.31238	0.194762	-4.08808	0.0928	0.186887	no
MSTRG.12135	A05:19848823-19849907	95.1689	138.667	0.543063	0.00645	0.0225169	yes
MSTRG.12153	A05:20052004-20052671	4.38506	3.3012	-0.409607	0.29465	0.434994	no
MSTRG.12162	A05:20127254-20128690	7.65153	11.8933	0.63633	0.0098	0.0316153	yes
MSTRG.12225	A05:20674425-20676587	2.76182	3.2161	0.219697	0.48175	0.618427	no
MSTRG.12279	A05:21076222-21076711	0.850666	2.40846	1.50144	0.0507	0.117388	no
MSTRG.12295	A05:21242517-21242767	5.91332	0.285969	-4.37004	0.2328	0.368161	no
MSTRG.12297	A05:21249826-21250399	0.358024	5.29431	3.88631	0.1023	0.201039	no
MSTRG.12335	A05:21557587-21557823	5284.13	7568.65	0.518369	0.0109	0.034435	yes
MSTRG.12350	A05:21729649-21731054	5.60794	4.52781	-0.308657	0.2877	0.427245	no
MSTRG.12366	A05:21837980-21838528	159.786	125.669	-0.346506	0.14425	0.260376	no
MSTRG.12389	A05:21994737-21995875	5.76146	5.3578	-0.104795	0.80885	0.875571	no
MSTRG.12435	A05:22242025-22242527	0.445649	2.7331	2.61656	0.0255	0.0683086	no
MSTRG.12445	A05:22303425-22304628	3.43889	2.50934	-0.454635	0.1773	0.30199	no
MSTRG.1254	A01:9951874-9952761	48.973	106.647	1.12278	5e-05	0.000336706	yes
MSTRG.12548	A05:22931601-22932143	42.3842	0.218148	-7.60208	0.07755	0.163434	no
MSTRG.12550	A05:22944992-22945987	10.6957	11.526	0.107865	0.8827	0.925723	no
MSTRG.12629	A05:23345264-23345719	501.071	508.686	0.0217607	0.9115	0.944454	no
MSTRG.12738	A05:24113457-24114480	4.07485	11.1591	1.4534	5e-05	0.000336706	yes
MSTRG.12774	A05:24345870-24347808	3.57942	1.06152	-1.7536	5e-05	0.000336706	yes
MSTRG.12832	A05:24786267-24787079	278.85	749.274	1.42601	5e-05	0.000336706	yes
MSTRG.12936	A06:40717-42852	7.41952	9.78904	0.399841	0.09325	0.187387	no
MSTRG.1297	A01:10255631-10257353	57.0544	69.634	0.287454	0.1633	0.284451	no
MSTRG.1299	A01:10293238-10293684	2.14792	0.368406	-2.54357	0.05935	0.132913	no
MSTRG.12998	A06:565597-565918	6.72976	0.186094	-5.17645	0.2503	0.385713	no
MSTRG.13033	A06:858931-859415	14.5023	3.05686	-2.24616	0.00045	0.00236367	yes
MSTRG.13039	A06:939031-939328	2.58489	2.00742	-0.364764	0.6757	0.779456	no
MSTRG.13081	A06:1258506-1259541	366.274	251.33	-0.543342	0.005	0.0182572	yes
MSTRG.1318	A01:10621516-10621811	2.95304	2.45024	-0.269278	0.7341	0.823711	no
MSTRG.1319	A01:10623867-10624533	4.4169	2.84724	-0.633469	0.11375	0.217546	no
MSTRG.13324	A06:3270706-3270939	0.47935	3.38657	2.82067	0.2519	0.387045	no
MSTRG.1338	A01:10824602-10826853	7.53298	7.12295	-0.0807458	0.73155	0.821918	no
MSTRG.1341	A01:10846631-10849630	7.1824	6.20346	-0.211393	0.3502	0.493042	no
MSTRG.13454	A06:4252196-4252874	171.123	51.5878	-1.72994	5e-05	0.000336706	yes
MSTRG.13475	A06:4464432-4465799	2.28094	4.09676	0.844859	0.0792	0.165896	no
MSTRG.13480	A06:4511336-4512366	0.997014	0.919867	-0.116188	0.81685	0.88146	no
MSTRG.13498	A06:4673580-4673982	2.43931	1.6371	-0.575332	0.4104	0.552657	no
MSTRG.1358	A01:11012709-11012913	4.51299	4.15404	-0.119567	0.8974	0.935545	no
MSTRG.13582	A06:5430485-5431175	3.42135	4.26269	0.317196	0.414	0.555947	no
MSTRG.13588	A06:5478773-5479001	67.0787	165.352	1.30161	5e-05	0.000336706	yes
MSTRG.13590	A06:5497845-5498274	0.537848	2.21547	2.04234	0.05325	0.121986	no
MSTRG.13613	A06:5591090-5591387	3.52388	1.69613	-1.05492	0.20805	0.340454	no
MSTRG.13619	A06:5626004-5626310	70.0055	344.513	2.29902	5e-05	0.000336706	yes
MSTRG.13641	A06:5841886-5842119	3.78412	6.38411	0.754529	0.35965	0.502591	no
MSTRG.13674	A06:6071708-6072011	3.98577	0.509728	-2.96706	0.12415	0.232056	no
MSTRG.1369	A01:11194858-11195533	207.037	102.652	-1.01213	5e-05	0.000336706	yes
MSTRG.1370	A01:11203292-11206433	7.24354	13.7189	0.921394	5e-05	0.000336706	yes
MSTRG.13705	A06:6253200-6256801	5.44463	7.95821	0.54761	0.01745	0.0504208	no
MSTRG.1371	A01:11226616-11227022	2.44327	0.410835	-2.57218	0.0717	0.154039	no
MSTRG.13721	A06:6330605-6331495	2.36539	0.319368	-2.88879	0.00785	0.0264346	yes
MSTRG.13727	A06:6387620-6388053	10.8666	10.4721	-0.0533446	0.88065	0.924338	no
MSTRG.13740	A06:6479057-6481877	0.852728	1.24734	0.5487	0.11315	0.21668	no
MSTRG.1375	A01:11254751-11255137	36.6285	23.9314	-0.614064	0.0323	0.0822273	no
MSTRG.1376	A01:11245391-11246802	7.79996	16.0786	1.0436	0.0001	0.000632766	yes
MSTRG.1377	A01:11255769-11256425	3.47976	1.47614	-1.23716	0.01535	0.0454985	yes
MSTRG.13807	A06:7020880-7022461	2.36355	7.33525	1.63389	5e-05	0.000336706	yes
MSTRG.13819	A06:7147358-7147894	1.14001	1.77957	0.642485	0.324	0.466254	no
MSTRG.13838	A06:7361086-7362069	1.87449	1.89882	0.0186071	0.9623	0.976802	no
MSTRG.13865	A06:7630201-7631440	0.985055	1.54959	0.653609	0.1392	0.253046	no
MSTRG.13889	A06:7853560-7854089	2.01361	2.59286	0.364759	0.4976	0.632081	no
MSTRG.13891	A06:7877054-7877560	9.24145	6.34025	-0.54358	0.1394	0.253327	no
MSTRG.13892	A06:7884487-7888075	3.46513	3.59989	0.0550434	0.8208	0.884148	no
MSTRG.1393	A01:11420405-11422186	23.8358	25.4568	0.0949223	0.6555	0.763641	no
MSTRG.13989	A06:8916577-8916942	3.9751	0.283299	-3.81059	0.1416	0.25649	no
MSTRG.14001	A06:9085558-9086140	7.22814	9.70391	0.424941	0.2364	0.372065	no
MSTRG.14049	A06:9790238-9790962	8.70097	5.07299	-0.778339	0.01655	0.0483007	yes
MSTRG.1408	A01:11659215-11663025	1.94119	0.640898	-1.59877	0.0283	0.0741008	no
MSTRG.1410	A01:11665513-11666578	9.0537	20.3546	1.16878	0.0012	0.0054616	yes
MSTRG.14109	A06:10407929-10408758	65.2583	132.778	1.02479	5e-05	0.000336706	yes
MSTRG.14127	A06:10569267-10569862	6.61767	10.2431	0.630258	0.0549	0.124893	no
MSTRG.1414	A01:11691105-11691719	1.64834	1.02411	-0.686653	0.2615	0.397611	no
MSTRG.14153	A06:10935549-10936033	1.69788	5.40978	1.67183	0.0061	0.0214724	yes
MSTRG.14154	A06:10936670-10937232	0	0.657102	-	0.0003	0.00165955	yes
MSTRG.14158	A06:10992814-10993016	9.71797	7.33502	-0.405855	0.62555	0.739407	no
MSTRG.14166	A06:11063690-11065590	31.0804	24.1961	-0.36123	0.0918	0.185637	no
MSTRG.14187	A06:11398336-11398806	1.2049	1.43668	0.25383	0.72355	0.816152	no
MSTRG.14193	A06:11550307-11551334	3.65585	3.67566	0.00779647	0.9855	0.98926	no
MSTRG.14203	A06:11725509-11726713	16.2254	16.2056	-0.00176482	0.99365	0.99472	no
MSTRG.14204	A06:11728989-11729537	2.87251	0.870295	-1.72274	0.0345	0.0866883	no
MSTRG.14208	A06:11784970-11785618	0.627313	0.507689	-0.30524	0.7092	0.805669	no
MSTRG.14212	A06:11838095-11839963	560.019	296.219	-0.918811	0.00035	0.00189996	yes
MSTRG.14214	A06:11848816-11851081	6.71646	9.30697	0.470609	0.06535	0.143042	no
MSTRG.14231	A06:12378524-12379108	1.00983	1.36788	0.437823	0.50595	0.639686	no
MSTRG.14236	A06:12551192-12552002	2.51943	0.740668	-1.7662	0.00585	0.0207786	yes
MSTRG.14242	A06:12648157-12649856	16.5423	57.1716	1.78913	5e-05	0.000336706	yes
MSTRG.14244	A06:12642250-12643271	1.09022	0	-	0.1047	0.204559	no
MSTRG.14245	A06:12642250-12643271	2.90027	0	-	0.028	0.0735016	no
MSTRG.14248	A06:12795623-12795937	16.8015	8.35948	-1.0071	0.02185	0.0604234	no
MSTRG.14258	A06:12944532-12945421	3.3148	2.30523	-0.524009	0.2543	0.389616	no
MSTRG.14267	A06:13156224-13156764	1.22677	0.862948	-0.507517	0.489	0.624514	no
MSTRG.14280	A06:13301054-13301608	2.41495	2.59613	0.104371	0.82975	0.89011	no
MSTRG.14302	A06:13631943-13632858	0.773561	1.18656	0.617195	0.2696	0.406954	no
MSTRG.14307	A06:13670139-13671956	1.91945	1.11925	-0.778166	0.03595	0.0895571	no
MSTRG.14317	A06:13756319-13758517	3.4716	5.65034	0.702735	0.02095	0.0584972	no
MSTRG.14326	A06:13852245-13853425	4.49839	1.4835	-1.60041	0.0001	0.000632766	yes
MSTRG.1434	A01:11957177-11957625	6.18816	2.00959	-1.62261	0.015	0.0446605	yes
MSTRG.14349	A06:14295589-14296898	1.19918	1.27619	0.0897885	0.8854	0.927438	no
MSTRG.14387	A06:14659085-14660660	2.08325	3.71448	0.834323	0.0277	0.0728788	no
MSTRG.14390	A06:14715094-14715307	104.091	543.515	2.38447	5e-05	0.000336706	yes
MSTRG.14407	A06:14857098-14858127	0.640193	0	-	5e-05	0.000336706	yes
MSTRG.14411	A06:14901417-14902336	2.4326	0.871393	-1.4811	0.00555	0.0199006	yes
MSTRG.14466	A06:15358429-15359311	2.88637	4.32207	0.582467	0.1186	0.224664	no
MSTRG.14493	A06:15528889-15529834	0.4445	1.66058	1.90143	0.01315	0.0401952	yes
MSTRG.14530	A06:15762574-15762799	6.83281	1.27945	-2.41695	0.10955	0.211383	no
MSTRG.14531	A06:15764225-15764834	3.617	1.81193	-0.997266	0.0508	0.1176	no
MSTRG.14568	A06:16129153-16130054	2.86486	2.47564	-0.210663	0.5741	0.697484	no
MSTRG.1460	A01:12513882-12514164	17.2286	4.32955	-1.99252	0.0699	0.150951	no
MSTRG.1461	A01:12528954-12529237	4.73042	3.13088	-0.5954	0.40015	0.542706	no
MSTRG.14623	A06:16658879-16659936	3.46109	4.5622	0.398505	0.22375	0.359004	no
MSTRG.14632	A06:16794820-16795539	2.73603	0.47707	-2.51981	0.00505	0.0184084	yes
MSTRG.1469	A01:12620276-12621620	21.9646	14.7685	-0.572659	0.02605	0.0694617	no
MSTRG.14738	A06:17726789-17727343	0.0625546	2.91039	5.53995	0.24435	0.380108	no
MSTRG.14766	A06:18025215-18026040	9.1564	9.46594	0.0479646	0.8708	0.917645	no
MSTRG.1478	A01:13051202-13051402	6.61038	7.49263	0.180739	0.84815	0.902351	no
MSTRG.14784	A06:18223336-18223930	2.05318	2.54364	0.309039	0.53525	0.664825	no
MSTRG.14797	A06:18302777-18302992	0	3.25172	-	0.0078	0.026298	yes
MSTRG.14858	A06:18843434-18844292	15.192	6.545	-1.21484	0.00025	0.00141381	yes
MSTRG.14859	A06:18844386-18845277	6.22857	3.8609	-0.689966	0.08385	0.173357	no
MSTRG.14883	A06:19026098-19026416	2.67047	2.95943	0.148229	0.8298	0.890129	no
MSTRG.14899	A06:19122915-19123222	5.99853	8.97773	0.581742	0.2662	0.402934	no
MSTRG.14910	A06:19270828-19272459	5.56224	3.34147	-0.735182	0.01945	0.0550419	no
MSTRG.14918	A06:19344545-19345059	48.3153	23.3939	-1.04635	0.0001	0.000632766	yes
MSTRG.14932	A06:19759630-19760463	2.30147	2.25261	-0.0309556	0.93405	0.958677	no
MSTRG.14935	A06:19886131-19886861	12.5445	0	-	5e-05	0.000336706	yes
MSTRG.14937	A06:19897529-19897769	98.8827	1.0431	-6.56677	0.0928	0.186887	no
MSTRG.1494	A01:13465060-13465312	3.07018	5.38751	0.811294	0.3117	0.452617	no
MSTRG.14944	A06:19943779-19944095	14.0083	11.0902	-0.336991	0.43045	0.57127	no
MSTRG.14979	A06:20240794-20242305	4.40142	5.77107	0.390872	0.26995	0.407394	no
MSTRG.1498	A01:13556057-13556521	5.64048	0.0705442	-6.32115	0.23275	0.368161	no
MSTRG.14994	A06:20302235-20303159	107.655	170.318	0.661813	0.0009	0.0042719	yes
MSTRG.15040	A06:20636446-20637950	122.143	293.167	1.26316	5e-05	0.000336706	yes
MSTRG.15070	A06:20825490-20826639	4.01336	11.6095	1.53242	5e-05	0.000336706	yes
MSTRG.1511	A01:13953858-13954086	5.99766	4.22236	-0.506352	0.55645	0.682493	no
MSTRG.15159	A06:21526478-21526937	6.39625	3.76943	-0.762878	0.08735	0.178961	no
MSTRG.1518	A01:14232017-14232222	4.43002	6.06869	0.454071	0.64175	0.752717	no
MSTRG.15182	A06:21626257-21626534	3.20634	4.68442	0.546943	0.4731	0.610611	no
MSTRG.15189	A06:21683943-21685593	0.542195	2.62336	2.27453	0.00475	0.0175024	yes
MSTRG.1519	A01:14228650-14229546	24.7826	16.5159	-0.585472	0.02615	0.0696884	no
MSTRG.15202	A06:21800585-21801221	4.79762	1.89877	-1.33726	0.00595	0.0210614	yes
MSTRG.15232	A06:22023719-22024201	21.4827	13.6868	-0.650389	0.03005	0.0777847	no
MSTRG.15239	A06:22131590-22132444	4.49543	1.07056	-2.07009	0.0004	0.00213686	yes
MSTRG.15248	A06:22200034-22201893	0.148477	2.65938	4.16278	0.01075	0.0340459	yes
MSTRG.15250	A06:22211816-22212567	5.66511	3.64296	-0.636995	0.25305	0.388192	no
MSTRG.15253	A06:22230566-22232035	12.6129	11.6823	-0.110576	0.65235	0.761403	no
MSTRG.15332	A06:22961631-22963192	12.6672	21.596	0.769672	0.00125	0.0056541	yes
MSTRG.15348	A06:23119129-23120525	5.91444	7.39977	0.323237	0.217	0.351266	no
MSTRG.1541	A01:14527368-14528226	3.73734	1.89196	-0.982128	0.0315	0.0807139	no
MSTRG.15467	A06:23989253-23990097	1.70725	10.3064	2.59379	5e-05	0.000336706	yes
MSTRG.1553	A01:14731003-14732085	4.48583	3.63902	-0.301827	0.34355	0.485986	no
MSTRG.15546	A06:24594671-24596049	1.70304	4.29727	1.33531	0.01275	0.0392132	yes
MSTRG.15635	A07:68313-68802	171.076	70.6625	-1.27562	5e-05	0.000336706	yes
MSTRG.15644	A07:130899-131157	1.26121	3.17106	1.33015	0.2309	0.367034	no
MSTRG.15677	A07:536406-537256	2.068	2.51532	0.282506	0.49515	0.629973	no
MSTRG.15690	A07:706333-707235	1.94807	1.05814	-0.880509	0.07125	0.153226	no
MSTRG.15692	A07:669704-670634	1.3607	0.798219	-0.769497	0.14885	0.26666	no
MSTRG.15708	A07:862446-862945	4.60757	1.10427	-2.06092	0.12765	0.236584	no
MSTRG.15727	A07:1120856-1121381	2.76632	1.51562	-0.868057	0.12535	0.233517	no
MSTRG.15737	A07:1224025-1224510	8246.1	4398.48	-0.906708	0.0004	0.00213686	yes
MSTRG.15740	A07:1272856-1273811	34.4519	45.0532	0.387044	0.0748	0.159078	no
MSTRG.15741	A07:1272856-1273811	1.90561	3.14435	0.722509	0.4994	0.633588	no
MSTRG.15743	A07:1409985-1411271	292.069	189.838	-0.621538	0.00325	0.0127737	yes
MSTRG.15745	A07:1424517-1424745	37.6836	26.5083	-0.507493	0.2163	0.350336	no
MSTRG.15751	A07:1503218-1503680	3.07322	5.54607	0.851714	0.0792	0.165896	no
MSTRG.15753	A07:1522907-1524068	2.57486	5.94706	1.20768	0.00125	0.0056541	yes
MSTRG.15777	A07:2034649-2036196	8.44568	10.5712	0.323855	0.2007	0.331441	no
MSTRG.15784	A07:2215628-2216414	2.53145	0.253503	-3.31988	0.0084	0.0279326	yes
MSTRG.1580	A01:15181437-15182791	11.5005	4.09761	-1.48885	5e-05	0.000336706	yes
MSTRG.15801	A07:2333620-2333823	3.26665	2.97196	-0.136397	0.87655	0.921474	no
MSTRG.1582	A01:15213581-15216409	3.71434	1.9168	-0.954404	0.00085	0.0040699	yes
MSTRG.15839	A07:2930918-2931486	80.1451	123.837	0.627761	0.01125	0.0353445	yes
MSTRG.1587	A01:15247216-15248336	0.576553	0.168681	-1.77315	0.06615	0.144486	no
MSTRG.1588	A01:15358024-15358507	15.3386	15.5098	0.0160176	0.95775	0.973865	no
MSTRG.15880	A07:3710638-3710966	2.54047	0.177369	-3.84027	0.2505	0.385808	no
MSTRG.15891	A07:4253742-4255238	9.78172	6.54655	-0.579354	0.02895	0.0754415	no
MSTRG.15893	A07:4300788-4301013	8.13136	9.97938	0.295452	0.6582	0.765699	no
MSTRG.15896	A07:4448116-4448649	7.81546	2.78633	-1.48796	0.00285	0.0114139	yes
MSTRG.15897	A07:4490478-4490943	0.766332	0	-	0.0005	0.00258683	yes
MSTRG.15898	A07:4480563-4481324	1.88954	2.65826	0.492446	0.32345	0.465558	no
MSTRG.15910	A07:4719308-4721199	6.45213	5.74619	-0.16717	0.5192	0.650891	no
MSTRG.15923	A07:4970413-4971218	1.10576	1.09956	-0.00811226	0.96195	0.976624	no
MSTRG.1597	A01:15468041-15469049	0.970302	2.68909	1.47061	0.00485	0.017798	yes
MSTRG.15992	A07:6063732-6065188	2.96437	3.33811	0.171303	0.5785	0.701119	no
MSTRG.16009	A07:6412773-6413055	8.19688	3.46322	-1.24296	0.06585	0.143989	no
MSTRG.16017	A07:6456832-6459041	13.7157	13.7038	-0.00125529	0.99575	0.996393	no
MSTRG.16035	A07:6730425-6732219	6.23309	11.4265	0.874365	0.00295	0.0117452	yes
MSTRG.16038	A07:6732754-6733548	4.50207	9.56283	1.08685	0.0041	0.0154671	yes
MSTRG.16039	A07:6732754-6733548	0.702066	2.95989	2.07587	0.27155	0.409166	no
MSTRG.16112	A07:7955007-7955414	1.94686	3.29903	0.760893	0.2195	0.353977	no
MSTRG.16117	A07:8005276-8006689	9.80989	9.13394	-0.103	0.7249	0.817047	no
MSTRG.16129	A07:8163780-8164279	5.32714	2.96548	-0.845095	0.0659	0.144053	no
MSTRG.16133	A07:8265422-8266325	4.54176	4.43614	-0.0339459	0.93935	0.961839	no
MSTRG.16136	A07:8338592-8338804	3.22754	6.07619	0.912731	0.37365	0.516333	no
MSTRG.16180	A07:9017612-9018247	2.37648	2.48471	0.0642488	0.8958	0.934646	no
MSTRG.16189	A07:9077437-9077759	7.29166	7.25382	-0.00750621	0.96635	0.978313	no
MSTRG.16230	A07:9435593-9436389	1.25603	1.97302	0.651533	0.2009	0.331713	no
MSTRG.16238	A07:9524318-9524797	2.36686	3.1997	0.434961	0.4071	0.549327	no
MSTRG.16241	A07:9537221-9538407	2.65732	2.58991	-0.037072	0.91545	0.946998	no
MSTRG.1627	A01:15877192-15879874	32.0824	2.0662	-3.95673	5e-05	0.000336706	yes
MSTRG.16281	A07:10116137-10117122	12.2332	10.8442	-0.173887	0.54415	0.672733	no
MSTRG.16285	A07:10151108-10151416	43.5496	18.3436	-1.24738	0.0004	0.00213686	yes
MSTRG.16286	A07:10151499-10151944	5.52657	1.73316	-1.67298	0.0339	0.0854425	no
MSTRG.16296	A07:10284393-10284641	4.38296	3.35487	-0.385651	0.6613	0.768151	no
MSTRG.16316	A07:10498558-10498929	0.582264	1.72362	1.5657	0.17345	0.297376	no
MSTRG.16392	A07:11429924-11430145	1.474	2.7154	0.881424	0.53605	0.665492	no
MSTRG.1640	A01:16174356-16174980	0.582276	1.72409	1.56606	0.0468	0.110169	no
MSTRG.16444	A07:12046515-12046938	180.866	320.436	0.825116	5e-05	0.000336706	yes
MSTRG.16454	A07:12084255-12088807	2.08796	0.80672	-1.37195	0.00175	0.00754491	yes
MSTRG.16455	A07:12100451-12100719	6.49633	5.00409	-0.376517	0.5624	0.687553	no
MSTRG.16461	A07:12164991-12165205	4.10481	9.75803	1.24928	0.1587	0.279618	no
MSTRG.1649	A01:16326350-16327692	11.163	18.2331	0.707837	0.00835	0.027816	yes
MSTRG.16547	A07:12911997-12912282	0	3.81474	-	5e-05	0.000336706	yes
MSTRG.16550	A07:12967992-12968247	6.61836	3.4027	-0.959791	0.2071	0.339298	no
MSTRG.1656	A01:16267922-16268873	1.48067	5.10029	1.78433	5e-05	0.000336706	yes
MSTRG.16576	A07:13316972-13317504	8.97008	7.15827	-0.32551	0.3445	0.486885	no
MSTRG.16593	A07:13565327-13566021	0.383736	0.682737	0.831215	0.36195	0.504919	no
MSTRG.16656	A07:14175280-14176856	8.35408	11.4898	0.459806	0.0877	0.179467	no
MSTRG.16669	A07:14288996-14289279	2.41918	3.22925	0.41668	0.60235	0.720967	no
MSTRG.16688	A07:14437047-14437904	2.91908	3.16872	0.118387	0.7446	0.831333	no
MSTRG.16735	A07:14804341-14805154	3.39744	6.01381	0.823832	0.01785	0.0513001	no
MSTRG.16745	A07:14870098-14870422	10.6353	7.70907	-0.464238	0.3175	0.459151	no
MSTRG.16753	A07:14882926-14888021	3.10447	2.00644	-0.62971	0.0823	0.170837	no
MSTRG.16783	A07:15076304-15076688	6.06711	2.88832	-1.07078	0.0549	0.124893	no
MSTRG.16805	A07:15263765-15267825	2.86725	0.486047	-2.5605	0.00055	0.0028116	yes
MSTRG.16806	A07:15263765-15267825	2.7921	0.75949	-1.87825	0.0054	0.0194328	yes
MSTRG.16816	A07:15345444-15346287	50.7455	8.26396	-2.61838	5e-05	0.000336706	yes
MSTRG.16852	A07:15729443-15730521	1.74992	2.15036	0.297289	0.4483	0.587688	no
MSTRG.16861	A07:15787068-15787723	17.6621	17.1038	-0.0463372	0.86485	0.913634	no
MSTRG.16898	A07:16110094-16110387	43.8891	31.1002	-0.49694	0.119	0.225223	no
MSTRG.17057	A07:17227056-17227783	4.85369	3.85232	-0.333354	0.43515	0.574854	no
MSTRG.17058	A07:17227842-17228162	3.98647	2.54238	-0.64893	0.34865	0.491356	no
MSTRG.17091	A07:17400723-17401179	1.88342	2.30317	0.290267	0.62995	0.743096	no
MSTRG.17095	A07:17406563-17407302	3.0824	4.16291	0.433539	0.2848	0.423886	no
MSTRG.17112	A07:17557995-17558855	3.31892	6.94565	1.0654	0.03305	0.0838	no
MSTRG.17125	A07:17637887-17641244	5.11597	0.0696082	-6.19961	0.01805	0.0517682	no
MSTRG.17140	A07:17800745-17801479	2.65343	1.77186	-0.582594	0.33135	0.47375	no
MSTRG.17149	A07:17858108-17858390	15518.5	10245.1	-0.599058	0.01005	0.0322836	yes
MSTRG.17165	A07:17960614-17961186	2.13758	3.06513	0.519972	0.28425	0.423248	no
MSTRG.17189	A07:18171507-18171775	0.907063	2.10782	1.21648	0.3701	0.512902	no
MSTRG.17198	A07:18249644-18250294	5.8137	0.94865	-2.61551	0.00035	0.00189996	yes
MSTRG.17199	A07:18252169-18252823	4.68312	3.18798	-0.554831	0.28605	0.425361	no
MSTRG.17254	A07:18587084-18589127	3.90949	1.75025	-1.15942	0.00045	0.00236367	yes
MSTRG.17278	A07:18740493-18740885	5.01457	8.07635	0.687578	0.14135	0.256153	no
MSTRG.17308	A07:19057855-19059033	1.4456	1.51841	0.0708927	0.8642	0.913347	no
MSTRG.17309	A07:19061803-19062795	2.6025	4.90673	0.914862	0.01085	0.0343081	yes
MSTRG.17337	A07:19313618-19314423	1.46823	3.00278	1.03222	0.02795	0.0734049	no
MSTRG.17340	A07:19345774-19346805	3.69791	3.33168	-0.150459	0.6519	0.761127	no
MSTRG.17400	A07:20003552-20003776	6.04321	3.75039	-0.688275	0.45435	0.593304	no
MSTRG.17522	A07:21063075-21063316	4.64543	2.37944	-0.965189	0.338	0.480426	no
MSTRG.17558	A07:21387692-21387952	4.15063	2.9665	-0.48457	0.57285	0.69636	no
MSTRG.17583	A07:21588659-21592231	21.2438	27.3904	0.36663	0.10025	0.198001	no
MSTRG.17618	A07:21877732-21878236	5.98687	8.36788	0.483061	0.1884	0.316051	no
MSTRG.1767	A01:17868545-17869013	2.96367	9.70057	1.71069	0.00115	0.00527623	yes
MSTRG.17677	A07:22277219-22277422	129.749	220.592	0.765656	0.01085	0.0343081	yes
MSTRG.1769	A01:17903171-17903377	9.97499	1.95411	-2.3518	0.1026	0.201373	no
MSTRG.17696	A07:22411258-22412348	3.53523	3.76416	0.0905255	0.8164	0.881076	no
MSTRG.1771	A01:17853008-17855268	14.384	20.6802	0.523786	0.01775	0.0510601	no
MSTRG.1775	A01:17951011-17955066	14.0263	8.07368	-0.796839	0.0033	0.0129374	yes
MSTRG.17763	A07:22881004-22882073	12.4371	16.684	0.423814	0.1256	0.233889	no
MSTRG.17776	A07:22944809-22945390	3.70464	2.96041	-0.323538	0.45315	0.592181	no
MSTRG.17825	A07:23276224-23278248	3.38445	2.30236	-0.555806	0.05665	0.127966	no
MSTRG.1786	A01:18209096-18209466	1.37183	0.137851	-3.31492	0.2516	0.386691	no
MSTRG.17905	A07:23733884-23735395	3.09735	5.4196	0.807154	0.00705	0.0241578	yes
MSTRG.17940	A07:24014502-24014751	0.381719	3.57827	3.22868	0.24615	0.381893	no
MSTRG.17967	A07:24181547-24183086	59.1389	45.9716	-0.363365	0.10505	0.20507	no
MSTRG.1798	A01:18333202-18333565	8.88387	1.44375	-2.62136	0.00465	0.0172182	yes
MSTRG.18021	A07:24526010-24526855	274.208	47.3487	-2.53387	5e-05	0.000336706	yes
MSTRG.18023	A07:24555050-24555411	14.1437	13.7487	-0.0408675	0.90765	0.942391	no
MSTRG.18057	A07:24804358-24805344	0	1.6838	-	5e-05	0.000336706	yes
MSTRG.18079	A07:25054397-25055003	0.880038	1.8219	1.0498	0.10585	0.206184	no
MSTRG.18112	A07:25289156-25289563	12.5249	2.53781	-2.30315	0.0897	0.182489	no
MSTRG.1816	A01:18813693-18814605	17.605	20.575	0.224913	0.3354	0.477826	no
MSTRG.1817	A01:18857950-18860047	0	1.24083	-	0.0014	0.0062335	yes
MSTRG.1823	A01:19046246-19047332	15.8928	66.8973	2.07357	5e-05	0.000336706	yes
MSTRG.1824	A01:19046246-19047332	9.7908	33.1564	1.75979	0.00035	0.00189996	yes
MSTRG.18244	A08:233195-233640	2.00576	1.705	-0.234373	0.73605	0.824979	no
MSTRG.18247	A08:310583-313126	4.88958	6.15477	0.331994	0.18035	0.305822	no
MSTRG.18260	A08:409418-411241	3.85949	3.19785	-0.271308	0.6678	0.773222	no
MSTRG.1828	A01:19072542-19073303	1.58896	1.39291	-0.189974	0.71215	0.807901	no
MSTRG.18291	A08:785808-786933	9.22135	5.39815	-0.772512	0.0067	0.023221	yes
MSTRG.18299	A08:888779-890090	10.3124	9.85043	-0.0661187	0.79035	0.863388	no
MSTRG.18301	A08:901367-902692	0.549703	1.90095	1.79	0.00175	0.00754491	yes
MSTRG.18302	A08:925487-926960	25.2989	36.9684	0.547217	0.0098	0.0316153	yes
MSTRG.18342	A08:1524341-1524712	4.6138	5.1151	0.148805	0.89135	0.931467	no
MSTRG.18351	A08:1608171-1609358	3.64564	0.474104	-2.94289	0.0549	0.124893	no
MSTRG.18377	A08:1881199-1883420	9.23201	9.5223	0.044665	0.8409	0.897445	no
MSTRG.18386	A08:1988878-1989085	132.301	312.624	1.24061	5e-05	0.000336706	yes
MSTRG.18391	A08:2064462-2065044	1.85969	2.87388	0.627938	0.22455	0.359936	no
MSTRG.18416	A08:2339171-2339394	2.40361	8.16838	1.76485	0.1232	0.230729	no
MSTRG.18419	A08:2282310-2282536	4.34722	4.73635	0.123683	0.90905	0.943002	no
MSTRG.18425	A08:2454802-2455111	6909.92	5700.25	-0.277645	0.20515	0.336895	no
MSTRG.1847	A01:19348016-19348902	26.2681	22.068	-0.251352	0.32695	0.469336	no
MSTRG.18477	A08:3315657-3316059	2.93591	3.06193	0.060634	0.92025	0.950201	no
MSTRG.18513	A08:3771169-3771658	1.97268	34.3492	4.12205	5e-05	0.000336706	yes
MSTRG.18514	A08:3801300-3801720	1.22162	3.96662	1.69911	0.02805	0.0735844	no
MSTRG.18519	A08:3902883-3903579	17.159	11.2906	-0.603844	0.1215	0.228343	no
MSTRG.18521	A08:3931626-3931907	0.36587	3.43315	3.23013	0.21325	0.346624	no
MSTRG.18525	A08:4044876-4045987	7.70505	5.66502	-0.443723	0.11585	0.220624	no
MSTRG.18527	A08:4081052-4082345	2.96538	3.19629	0.108185	0.7368	0.825687	no
MSTRG.18540	A08:4338183-4338962	0.970827	2.57703	1.40842	0.0126	0.0388376	yes
MSTRG.18550	A08:4629015-4629509	2.25693	2.88252	0.352969	0.51105	0.644265	no
MSTRG.18582	A08:4959348-4960950	6.48277	7.31156	0.17357	0.54555	0.673986	no
MSTRG.18587	A08:5152004-5152400	3.24929	3.87651	0.254635	0.63405	0.746448	no
MSTRG.18589	A08:5183588-5183877	1.8487	0.579253	-1.67425	0.2589	0.394691	no
MSTRG.18595	A08:5238362-5238677	5.10471	4.49604	-0.183176	0.7492	0.834619	no
MSTRG.18605	A08:5485758-5485964	6.48527	4.5596	-0.508258	0.6043	0.722404	no
MSTRG.18619	A08:5602753-5603090	7.31863	4.53557	-0.690292	0.2102	0.342826	no
MSTRG.18622	A08:5952867-5953645	15.6371	29.4929	0.915391	0.00045	0.00236367	yes
MSTRG.18630	A08:6150711-6150918	3.01288	1.70369	-0.822478	0.60885	0.725665	no
MSTRG.18631	A08:6152328-6152596	0.717019	3.83308	2.41842	0.12745	0.236355	no
MSTRG.18661	A08:6665253-6665968	3.53266	3.13529	-0.172156	0.6774	0.780919	no
MSTRG.18665	A08:6686291-6687358	1.4637	1.57833	0.108783	0.8267	0.888136	no
MSTRG.18676	A08:6871763-6877947	5.47248	10.0298	0.874024	0.0073	0.0249257	yes
MSTRG.18697	A08:7148505-7148941	3.27707	3.12004	-0.0708397	0.89025	0.930805	no
MSTRG.18698	A08:7258483-7259640	8.5928	9.14853	0.0904113	0.7743	0.8525	no
MSTRG.18710	A08:7399411-7399668	4.06873	2.55665	-0.670324	0.4537	0.592677	no
MSTRG.18719	A08:7533622-7537264	3.00276	3.62277	0.270807	0.2697	0.407061	no
MSTRG.18726	A08:7690359-7690751	2.68483	2.84378	0.0829784	0.88275	0.925741	no
MSTRG.18727	A08:7692116-7693416	3.92988	4.27686	0.122068	0.70495	0.802065	no
MSTRG.18728	A08:7697985-7699239	3.69346	4.68246	0.342293	0.2615	0.397611	no
MSTRG.18753	A08:8222101-8222402	1.23228	0.215993	-2.51227	0.29095	0.431015	no
MSTRG.18756	A08:8251739-8252692	3.02633	8.06365	1.41386	0.0003	0.00165955	yes
MSTRG.18758	A08:8247170-8249857	13.0294	1.40307	-3.21511	5e-05	0.000336706	yes
MSTRG.18793	A08:8919406-8919788	67.4012	317.067	2.23394	5e-05	0.000336706	yes
MSTRG.18795	A08:8931733-8932134	0	2.98113	-	5e-05	0.000336706	yes
MSTRG.1880	A01:19730117-19734224	2.50119	0.338062	-2.88726	5e-05	0.000336706	yes
MSTRG.18841	A08:9544889-9546387	0.0661952	1.10056	4.05537	0.22	0.354476	no
MSTRG.18849	A08:9610063-9610314	55.2861	250.206	2.17813	5e-05	0.000336706	yes
MSTRG.18860	A08:9715697-9716066	5.08621	0.683045	-2.89654	0.02525	0.0677561	no
MSTRG.18861	A08:9711942-9712317	2.34596	0.134243	-4.12726	0.2503	0.385713	no
MSTRG.18862	A08:9712389-9713168	5.49633	2.56674	-1.09853	0.00555	0.0199006	yes
MSTRG.18863	A08:9718388-9718631	640.157	501.052	-0.353466	0.091	0.184434	no
MSTRG.1887	A01:19894869-19895170	3.31241	4.79391	0.533323	0.4239	0.565457	no
MSTRG.18873	A08:9931261-9931874	0.4033	0.490681	0.28293	0.77225	0.850949	no
MSTRG.18911	A08:10336700-10337177	326.465	301.695	-0.113836	0.5618	0.687151	no
MSTRG.1893	A01:19968926-19969882	1.25592	4.75678	1.92124	0.0002	0.00116361	yes
MSTRG.18947	A08:10737464-10738115	4.15661	1.18974	-1.80477	0.0028	0.011246	yes
MSTRG.18965	A08:11003056-11003369	1.16653	3.63059	1.63798	0.10925	0.211038	no
MSTRG.19004	A08:11554323-11554666	10.57	8.42072	-0.32796	0.4334	0.573738	no
MSTRG.19005	A08:11568275-11568684	13.0711	7.52151	-0.797288	0.0312	0.0801071	no
MSTRG.19009	A08:11630026-11630499	2.10268	3.18776	0.600314	0.2741	0.412229	no
MSTRG.19016	A08:11655112-11656609	1.01735	2.55028	1.32583	0.0143	0.0430358	yes
MSTRG.19017	A08:11701489-11702285	3.48501	4.0187	0.205565	0.5637	0.68878	no
MSTRG.19029	A08:11771663-11772004	7.54139	6.16561	-0.290586	0.54775	0.675626	no
MSTRG.19042	A08:11831622-11832854	2.50936	0.707369	-1.82678	0.05325	0.121986	no
MSTRG.19071	A08:12107355-12108060	0.725814	2.0735	1.5144	0.02545	0.0681944	no
MSTRG.19078	A08:12179635-12180137	2.15059	2.9119	0.437228	0.407	0.549272	no
MSTRG.19089	A08:12284456-12284760	2.59402	6.49162	1.32339	0.0607	0.135166	no
MSTRG.191	A01:1334188-1335530	333.467	113.063	-1.56041	5e-05	0.000336706	yes
MSTRG.19117	A08:12544385-12544608	0	5.21064	-	5e-05	0.000336706	yes
MSTRG.1912	A01:20226752-20227174	4.94591	5.60574	0.180669	0.6811	0.783966	no
MSTRG.19135	A08:12698877-12699145	145.935	182.677	0.32397	0.18545	0.312456	no
MSTRG.19149	A08:12824477-12824995	4.36045	1.25853	-1.79274	0.0152	0.0451547	yes
MSTRG.19158	A08:12917847-12918541	8.29156	4.20065	-0.981031	0.00585	0.0207786	yes
MSTRG.19159	A08:12919223-12919962	14.3506	8.63139	-0.733446	0.00995	0.0320214	yes
MSTRG.19220	A08:13469664-13471794	28.2	22.2238	-0.34359	0.24595	0.381745	no
MSTRG.19245	A08:13680613-13681467	1.9383	3.75424	0.953733	0.03585	0.0893399	no
MSTRG.19249	A08:13704822-13706227	23.0843	19.8219	-0.219816	0.3902	0.532709	no
MSTRG.19296	A08:14071434-14072347	2.17411	4.34531	0.999035	0.269	0.406224	no
MSTRG.19310	A08:14229278-14229720	37.8005	4.72773	-2.99918	5e-05	0.000336706	yes
MSTRG.19323	A08:14326779-14327344	108.457	68.606	-0.660719	0.0018	0.0077306	yes
MSTRG.19329	A08:14386366-14387098	2.41188	0.800147	-1.59182	0.01305	0.0399333	yes
MSTRG.19337	A08:14446593-14448818	74.2265	65.5856	-0.178555	0.3557	0.498921	no
MSTRG.19385	A08:14940602-14941768	2.23479	3.43486	0.620113	0.0956	0.190858	no
MSTRG.19407	A08:15125175-15125925	22.8418	2.85929	-2.99795	5e-05	0.000336706	yes
MSTRG.1944	A01:20530751-20531032	36.23	9.96231	-1.86263	0.00065	0.00323446	yes
MSTRG.19440	A08:15339591-15340579	31.143	167.145	2.42412	5e-05	0.000336706	yes
MSTRG.19443	A08:15371112-15372209	2.07382	1.83246	-0.178508	0.67805	0.781456	no
MSTRG.19460	A08:15451778-15453030	10.9708	21.9405	0.999934	5e-05	0.000336706	yes
MSTRG.19472	A08:15499911-15500174	2.91145	3.6878	0.341022	0.6811	0.783966	no
MSTRG.19499	A08:15720229-15720898	17.8285	16.4527	-0.115862	0.65395	0.762664	no
MSTRG.19502	A08:15758017-15759187	3.11903	2.03241	-0.617908	0.1212	0.228102	no
MSTRG.19566	A08:16244557-16246323	3.80003	3.30244	-0.202476	0.52405	0.655115	no
MSTRG.19580	A08:16346880-16347791	138.476	200.529	0.534172	0.00695	0.0238915	yes
MSTRG.19652	A08:16824530-16824846	7.28635	4.18772	-0.79903	0.1692	0.292119	no
MSTRG.19713	A08:17432516-17433013	9.63446	0	-	5e-05	0.000336706	yes
MSTRG.19716	A08:17483350-17483592	10.4665	43.7432	2.06328	0.00045	0.00236367	yes
MSTRG.19760	A08:17789654-17790266	7.47532	5.73027	-0.383533	0.31975	0.461686	no
MSTRG.19763	A08:17782844-17784435	2.26857	3.4988	0.625074	0.04535	0.10761	no
MSTRG.19769	A08:17851728-17852159	2.66985	3.57787	0.422343	0.43105	0.571713	no
MSTRG.19770	A08:17852422-17852729	96.8579	93.0094	-0.0584937	0.8136	0.878939	no
MSTRG.1979	A01:20900415-20901164	1.43818	0.562466	-1.3544	0.05005	0.116172	no
MSTRG.19909	A08:18710867-18711857	207.463	212.683	0.0358519	0.8522	0.90483	no
MSTRG.19913	A08:18750917-18751198	107.46	449.81	2.06552	5e-05	0.000336706	yes
MSTRG.19919	A08:18756787-18757182	168.516	124.084	-0.441567	0.0579	0.130262	no
MSTRG.19966	A08:18966886-18967515	222.887	60.8053	-1.87404	5e-05	0.000336706	yes
MSTRG.1997	A01:21198038-21198933	1.64563	0.873608	-0.913579	0.0839	0.173448	no
MSTRG.20023	A08:19330000-19330791	6.83753	2.5429	-1.427	0.00215	0.00898739	yes
MSTRG.20085	A08:19772997-19774515	20.4979	17.4592	-0.231483	0.293	0.433293	no
MSTRG.20092	A08:19839620-19840013	1.853	3.39603	0.873984	0.179	0.304087	no
MSTRG.20105	A08:19909910-19910486	7.95646	0.0615267	-7.01477	0.23275	0.368161	no
MSTRG.2014	A01:21397063-21397369	0.831317	2.82114	1.76281	0.15315	0.27256	no
MSTRG.2018	A01:21782218-21782776	0.55656	1.96251	1.81809	0.0477	0.11176	no
MSTRG.2023	A01:21860954-21862124	3.19	3.9094	0.293391	0.4464	0.58583	no
MSTRG.20304	A09:280311-280635	3.75013	1.30811	-1.51946	0.08535	0.175742	no
MSTRG.20314	A09:371525-372031	5.73827	5.01849	-0.193363	0.63645	0.748326	no
MSTRG.20362	A09:711815-712532	2.074	3.55665	0.778104	0.2376	0.373211	no
MSTRG.20366	A09:746413-746963	157.875	110.783	-0.51105	0.0147	0.043955	yes
MSTRG.20379	A09:843434-843799	4.25393	2.04488	-1.05678	0.10845	0.209871	no
MSTRG.2042	A01:22070778-22071353	3.10568	2.58646	-0.26393	0.57125	0.695021	no
MSTRG.2043	A01:22074590-22075271	2.02739	1.97354	-0.0388379	0.93445	0.958828	no
MSTRG.20430	A09:1216630-1217846	1.40432	2.58955	0.882831	0.03085	0.0794352	no
MSTRG.20436	A09:1245710-1247359	4.28679	6.89047	0.684703	0.01105	0.034822	yes
MSTRG.20466	A09:1481883-1484168	2.59048	0.262999	-3.30009	5e-05	0.000336706	yes
MSTRG.20468	A09:1508812-1509858	3.6466	0.0358982	-6.6665	0.2503	0.385713	no
MSTRG.20514	A09:1891565-1892055	7.23577	17.501	1.27422	0.0004	0.00213686	yes
MSTRG.2052	A01:22192486-22193316	4.66388	1.61038	-1.53413	0.0014	0.0062335	yes
MSTRG.20524	A09:2003624-2003849	21.0102	13.7051	-0.616379	0.24	0.375443	no
MSTRG.2054	A01:22244582-22247926	4.15341	6.25119	0.589836	0.0106	0.0336588	yes
MSTRG.20605	A09:2620774-2621070	1059.45	387.142	-1.45239	5e-05	0.000336706	yes
MSTRG.20656	A09:3119952-3120889	0.809731	6.147	2.92437	0.0002	0.00116361	yes
MSTRG.2068	A01:22416348-22416779	2.76666	1.97944	-0.483057	0.43045	0.57127	no
MSTRG.20703	A09:3516200-3517450	2.71026	3.39643	0.325589	0.3651	0.508094	no
MSTRG.20723	A09:3710340-3711272	0.86278	0	-	0.00655	0.0228003	yes
MSTRG.2074	A01:22463344-22464257	3.33358	3.92836	0.236853	0.4875	0.623226	no
MSTRG.20740	A09:3832309-3832510	800.045	1486.62	0.893883	5e-05	0.000336706	yes
MSTRG.20767	A09:4033557-4034271	17.3906	13.0002	-0.419778	0.1875	0.314902	no
MSTRG.2082	A01:22537549-22539328	3.95961	20.4223	2.36671	5e-05	0.000336706	yes
MSTRG.20820	A09:4351606-4353476	4.47815	3.28856	-0.445447	0.15695	0.277393	no
MSTRG.20822	A09:4380763-4381403	2.06146	2.01675	-0.0316327	0.963	0.976979	no
MSTRG.20831	A09:4445774-4446345	14.9304	22.8103	0.611428	0.06925	0.149837	no
MSTRG.20841	A09:4483141-4483525	0.425141	2.77087	2.70433	0.0751	0.159464	no
MSTRG.20846	A09:4501817-4503577	41.2032	82.9784	1.00998	5e-05	0.000336706	yes
MSTRG.20852	A09:4547045-4548066	4.7424	7.96282	0.747662	0.01675	0.0487772	yes
MSTRG.20901	A09:4886489-4887663	2.59043	1.91957	-0.43241	0.22975	0.365894	no
MSTRG.20915	A09:5048199-5048873	0.351191	4.91488	3.80683	0.16175	0.282546	no
MSTRG.2095	A01:22708410-22708686	4.5581	0.968265	-2.23496	0.09155	0.185252	no
MSTRG.20996	A09:5781533-5781999	0.991716	3.04647	1.61914	0.0951	0.190132	no
MSTRG.21015	A09:5886281-5889053	8.30869	6.08403	-0.449595	0.13445	0.246209	no
MSTRG.21023	A09:5976492-5977004	5.65205	0.173471	-5.02601	0.2032	0.334323	no
MSTRG.21087	A09:6813831-6815270	12.0439	11.485	-0.0685549	0.79185	0.86418	no
MSTRG.21131	A09:7350777-7351384	2.74721	0.783782	-1.80945	0.01195	0.0372374	yes
MSTRG.21147	A09:7463118-7465611	42.584	97.3272	1.19253	0.07805	0.164178	no
MSTRG.21168	A09:7654634-7655419	4.51938	2.70135	-0.742443	0.19385	0.322883	no
MSTRG.21191	A09:7987870-7988505	2.83766	0.211707	-3.74456	0.03505	0.087754	no
MSTRG.21195	A09:8006684-8007070	2.76214	3.76409	0.446514	0.4369	0.576647	no
MSTRG.2120	A01:23033980-23041810	15.5319	3.01563	-2.3647	5e-05	0.000336706	yes
MSTRG.21200	A09:8087854-8088181	1.58036	0.462009	-1.77426	0.20595	0.33791	no
MSTRG.21217	A09:8224182-8224732	0.0632858	2.8456	5.49071	0.24435	0.380108	no
MSTRG.21219	A09:8315884-8316791	1.97016	2.22572	0.175962	0.6686	0.773955	no
MSTRG.21224	A09:8407568-8408439	2.65796	0.820126	-1.6964	0.00815	0.0272605	yes
MSTRG.21225	A09:8408845-8409572	4.21332	1.7934	-1.23226	0.0267	0.0707955	no
MSTRG.21227	A09:8441172-8441812	3.07567	4.20061	0.449697	0.4217	0.563412	no
MSTRG.21244	A09:8772900-8773421	15.6761	12.5768	-0.317803	0.2943	0.434639	no
MSTRG.21249	A09:8799609-8800363	1.97451	3.0557	0.630009	0.5473	0.67528	no
MSTRG.21268	A09:9122810-9123057	6.0076	0.296479	-4.34079	0.23285	0.368161	no
MSTRG.21286	A09:9302472-9302688	702.298	1169.85	0.736164	0.0008	0.0038697	yes
MSTRG.21293	A09:9378173-9380781	4.22247	3.47501	-0.281069	0.3604	0.503336	no
MSTRG.21314	A09:9615028-9615955	2.35023	1.19285	-0.978394	0.03615	0.0899187	no
MSTRG.21322	A09:9810078-9811163	2.38489	4.48871	0.91238	0.009	0.0295333	yes
MSTRG.21387	A09:10477471-10477694	1.12537	6.58814	2.54948	0.1684	0.291026	no
MSTRG.21389	A09:10456115-10456666	3.19276	2.18832	-0.54498	0.25765	0.393215	no
MSTRG.21392	A09:10484089-10485387	3.28411	3.25517	-0.0127695	0.9616	0.976518	no
MSTRG.21467	A09:11550628-11563058	73.7184	15.8576	-2.21685	5e-05	0.000336706	yes
MSTRG.21476	A09:11622655-11622873	7.06199	0	-	5e-05	0.000336706	yes
MSTRG.21478	A09:11654662-11655067	2.62075	5.68797	1.11794	0.04475	0.106485	no
MSTRG.21501	A09:11873434-11874930	4.8371	4.58755	-0.0764188	0.81285	0.878469	no
MSTRG.21502	A09:11912643-11915858	14.092	5.57818	-1.33701	5e-05	0.000336706	yes
MSTRG.21510	A09:12081915-12082278	3.0507	0	-	5e-05	0.000336706	yes
MSTRG.21521	A09:12160719-12161014	16.37	13.5652	-0.271143	0.5096	0.642931	no
MSTRG.21522	A09:12178763-12180306	16.3607	34.6062	1.0808	5e-05	0.000336706	yes
MSTRG.2155	A01:23135939-23136214	9.3135	1.62342	-2.52028	0.0354	0.0883843	no
MSTRG.21554	A09:12648789-12651039	32.5652	26.2817	-0.309271	0.1406	0.255059	no
MSTRG.21556	A09:12701213-12704957	15.1919	15.5448	0.0331372	0.88405	0.926442	no
MSTRG.21557	A09:12776257-12776597	2.77739	6.44973	1.21551	0.0549	0.124893	no
MSTRG.21559	A09:12824391-12825476	2.58847	1.14382	-1.17823	0.00885	0.0291233	yes
MSTRG.21561	A09:12812391-12814008	23.8119	24.0151	0.0122614	0.9564	0.97276	no
MSTRG.21565	A09:12859751-12862003	14.0824	13.4715	-0.0639783	0.79015	0.863338	no
MSTRG.21631	A09:13862015-13863611	5.47172	2.62303	-1.06076	0.00415	0.0156282	yes
MSTRG.21638	A09:13926560-13927207	1.26963	0.166984	-2.92663	0.0831	0.172113	no
MSTRG.21639	A09:13924295-13925736	3.55343	1.63052	-1.12388	0.002	0.00845543	yes
MSTRG.21655	A09:14088749-14088981	52.8395	105.604	0.998972	0.00345	0.0134049	yes
MSTRG.21676	A09:14343464-14343757	13.3558	14.6756	0.135952	0.7474	0.83338	no
MSTRG.21680	A09:14616446-14616970	1.7663	2.08483	0.239198	0.6695	0.774675	no
MSTRG.21684	A09:14626465-14626985	2.65762	1.32339	-1.0059	0.0855	0.175999	no
MSTRG.21685	A09:14634610-14634988	25.1305	12.2306	-1.03894	0.0031	0.0122602	yes
MSTRG.21695	A09:14767101-14767580	2.65147	5.05155	0.929936	0.06235	0.137948	no
MSTRG.21696	A09:14797236-14798275	6.62808	1.14755	-2.53003	5e-05	0.000336706	yes
MSTRG.2171	A01:23535670-23537761	7.7852	11.5085	0.563895	0.01875	0.0534296	no
MSTRG.21711	A09:15405490-15405730	19.8966	7.84167	-1.34329	0.02185	0.0604234	no
MSTRG.21712	A09:15438197-15438467	1.69976	5.12245	1.59151	0.09295	0.186986	no
MSTRG.21713	A09:15406473-15408732	7.96252	3.73784	-1.09102	0.0001	0.000632766	yes
MSTRG.21741	A09:16085131-16085694	3.49924	0.256949	-3.76749	0.05085	0.117686	no
MSTRG.21743	A09:16116285-16117661	2.67266	0	-	0.10585	0.206184	no
MSTRG.21744	A09:16116285-16117661	1.33356	0	-	0.0821	0.170523	no
MSTRG.21753	A09:16232516-16233388	2.33349	2.59229	0.151741	0.70835	0.804933	no
MSTRG.21755	A09:16256648-16256988	2.31142	3.38894	0.552051	0.4263	0.567572	no
MSTRG.21769	A09:16442515-16442978	0.342127	1.72744	2.33603	0.06585	0.143989	no
MSTRG.21785	A09:16655568-16656635	1.94703	1.01499	-0.939804	0.1779	0.302735	no
MSTRG.21787	A09:16695647-16696342	26.1719	8.27142	-1.66181	5e-05	0.000336706	yes
MSTRG.218	A01:1505277-1506069	1.11857	2.07072	0.888472	0.0873	0.178885	no
MSTRG.21814	A09:17074532-17074830	34.7245	20.6702	-0.748402	0.0318	0.0813704	no
MSTRG.21817	A09:17106459-17106675	5.40423	2.01991	-1.4198	0.23625	0.371913	no
MSTRG.21820	A09:17111097-17112478	0.562287	2.79957	2.31583	0.0073	0.0249257	yes
MSTRG.21828	A09:17192763-17193824	2.14007	0.778949	-1.45806	0.00565	0.0202047	yes
MSTRG.21844	A09:17574787-17575393	2.49185	4.40101	0.820616	0.06355	0.14008	no
MSTRG.21862	A09:17798813-17799014	33.4115	61.556	0.881558	0.04765	0.111652	no
MSTRG.21876	A09:17950964-17954519	1.4025	0.294122	-2.25352	0.2547	0.390122	no
MSTRG.21879	A09:17993438-17994347	4.63067	2.43317	-0.928384	0.0134	0.0408028	yes
MSTRG.21892	A09:18180697-18181725	3.03964	0.449181	-2.75853	0.0032	0.0126056	yes
MSTRG.21914	A09:18493595-18494481	7.48102	4.32813	-0.78949	0.0118	0.0368441	yes
MSTRG.21924	A09:18657918-18658353	3.95372	3.82364	-0.048264	0.9126	0.945313	no
MSTRG.21927	A09:18661202-18661689	9.45669	5.56387	-0.765245	0.0463	0.109297	no
MSTRG.21932	A09:18904498-18905458	2.90534	2.92109	0.00779792	0.98415	0.988439	no
MSTRG.21944	A09:19161007-19161709	0.788684	1.82952	1.21395	0.0577	0.129917	no
MSTRG.21960	A09:19372624-19373712	3.53563	0.981667	-1.84866	0.00125	0.0056541	yes
MSTRG.21964	A09:19498897-19499603	7.32127	2.43182	-1.59005	0.02825	0.0740255	no
MSTRG.21968	A09:19534332-19534809	3.27886	1.04097	-1.65526	0.02545	0.0681944	no
MSTRG.21978	A09:19637573-19637870	7.64564	1.2945	-2.56224	0.03655	0.0907195	no
MSTRG.21995	A09:20071284-20072693	3.78239	3.22421	-0.230351	0.45955	0.598441	no
MSTRG.21998	A09:20114939-20115233	1.44181	2.88436	1.00037	0.25645	0.391942	no
MSTRG.22014	A09:20288976-20290291	12.2101	11.3538	-0.104903	0.7077	0.804358	no
MSTRG.22025	A09:20441984-20443712	6.27013	5.56305	-0.172619	0.5244	0.655347	no
MSTRG.22031	A09:20564035-20565388	5.45624	6.62875	0.280831	0.2992	0.439385	no
MSTRG.22039	A09:20734367-20735465	0.32335	5.471	4.08063	0.00015	0.000904802	yes
MSTRG.22049	A09:20863450-20863890	0.839892	0.620061	-0.437795	0.66585	0.771797	no
MSTRG.22053	A09:20922073-20922544	2.51617	4.63012	0.879821	0.0898	0.182586	no
MSTRG.22074	A09:21196581-21197387	0.850626	1.29396	0.605202	0.2909	0.430987	no
MSTRG.22087	A09:21493430-21493732	2.02717	6.98235	1.78425	0.0406	0.098604	no
MSTRG.22088	A09:21484467-21487723	9.29693	31.3086	1.75173	5e-05	0.000336706	yes
MSTRG.2209	A01:23917373-23917611	5.89033	8.56203	0.539605	0.43445	0.574392	no
MSTRG.22118	A09:21968946-21970255	1.32327	7.03574	2.41059	5e-05	0.000336706	yes
MSTRG.22133	A09:22248969-22249439	15.4303	3.71138	-2.05574	0.00015	0.000904802	yes
MSTRG.22144	A09:22453381-22453907	2.60772	0	-	5e-05	0.000336706	yes
MSTRG.22156	A09:22548715-22550066	1.12221	1.76717	0.655093	0.1111	0.213723	no
MSTRG.22164	A09:22646520-22647222	1.41657	3.19724	1.17442	0.0212	0.0590534	no
MSTRG.22169	A09:22693612-22694644	1.92199	0	-	5e-05	0.000336706	yes
MSTRG.22173	A09:22759473-22759739	4.5907	3.51706	-0.384343	0.61235	0.728343	no
MSTRG.22177	A09:22808357-22808935	2.61782	0	-	5e-05	0.000336706	yes
MSTRG.22187	A09:22877495-22878044	1.41514	4.25021	1.58659	0.00575	0.0204861	yes
MSTRG.22193	A09:23021625-23024004	4.7501	0.36956	-3.68408	0.0001	0.000632766	yes
MSTRG.22195	A09:23044320-23044534	4.9375	10.5056	1.08931	0.18985	0.317815	no
MSTRG.22262	A09:23922859-23926206	10.4909	14.9972	0.515562	0.0208	0.0581891	no
MSTRG.22281	A09:24239968-24240897	392.295	389.477	-0.010402	0.95595	0.972515	no
MSTRG.22284	A09:24277283-24277895	4.95921	6.23675	0.330685	0.35535	0.498606	no
MSTRG.22297	A09:24403449-24404526	5.66787	4.78594	-0.244002	0.41305	0.555019	no
MSTRG.22300	A09:24443191-24444437	18.7513	27.0588	0.529109	0.01935	0.0548368	no
MSTRG.22309	A09:24548181-24548883	3.04953	6.88601	1.17508	0.05035	0.116733	no
MSTRG.22335	A09:24819210-24820721	5.28202	0.593031	-3.15491	5e-05	0.000336706	yes
MSTRG.22352	A09:25045526-25046181	2.5209	10.017	1.99043	0.00015	0.000904802	yes
MSTRG.22356	A09:25078429-25079434	0.826819	1.53093	0.888761	0.18875	0.316543	no
MSTRG.22406	A09:25585978-25586330	0	2.46402	-	5e-05	0.000336706	yes
MSTRG.22430	A09:25738909-25739210	5.10292	4.84685	-0.0742764	0.9299	0.955953	no
MSTRG.22446	A09:25875129-25875662	14.3081	15.0327	0.071265	0.8086	0.875403	no
MSTRG.22447	A09:25882034-25882463	2.59636	4.23466	0.705753	0.1891	0.316978	no
MSTRG.22456	A09:25970509-25970897	2.55875	6.01556	1.23326	0.0398	0.0970329	no
MSTRG.22479	A09:26244328-26244719	1.34703	2.70714	1.00699	0.15895	0.279774	no
MSTRG.22481	A09:26289746-26290554	1.41328	2.0599	0.543526	0.69265	0.792745	no
MSTRG.22488	A09:26394971-26395808	1.0395	0.165356	-2.65225	0.0364	0.0904196	no
MSTRG.2249	A01:24366345-24366559	1.97734	1.04269	-0.923249	0.65835	0.765714	no
MSTRG.22577	A09:27477212-27478901	15.2064	15.5045	0.0280067	0.9177	0.948517	no
MSTRG.22632	A09:28004672-28004963	6.3009	10.0523	0.673903	0.1991	0.329287	no
MSTRG.22647	A09:28161288-28162047	0.83898	1.91553	1.19104	0.043	0.103237	no
MSTRG.22658	A09:28261384-28261860	6.41666	6.86889	0.0982537	0.80485	0.872868	no
MSTRG.22676	A09:28380134-28380521	2.27079	2.78396	0.293946	0.64765	0.757598	no
MSTRG.22684	A09:28424721-28425084	7.65936	2.70223	-1.50307	0.0138	0.0418108	yes
MSTRG.22685	A09:28438470-28439331	1.84454	0.197674	-3.22206	0.0198	0.0558792	no
MSTRG.22695	A09:28503615-28505102	10.0441	31.2618	1.63806	5e-05	0.000336706	yes
MSTRG.22722	A09:28665824-28666805	4.00098	1.96356	-1.02688	0.02145	0.0595238	no
MSTRG.22779	A09:29140117-29140756	13.7379	15.401	0.164854	0.5595	0.685179	no
MSTRG.22787	A09:29209279-29209579	2.50111	2.61248	0.0628528	0.93265	0.957757	no
MSTRG.22790	A09:29231823-29232415	2.83883	5.45527	0.942353	0.0625	0.138236	no
MSTRG.22801	A09:29368641-29369224	2.41053	0.322244	-2.90312	0.02335	0.0636001	no
MSTRG.22818	A09:29493465-29493706	8.59444	3.2667	-1.39557	0.10305	0.201986	no
MSTRG.2283	A01:24676179-24676670	1.28913	0.101461	-3.6674	0.2334	0.368675	no
MSTRG.22832	A09:29594967-29595368	1.44755	1.23576	-0.228211	0.7709	0.850032	no
MSTRG.22896	A09:29981713-29983982	24.3593	22.9765	-0.084309	0.69075	0.791285	no
MSTRG.22902	A09:30053609-30054994	2.95711	4.552	0.62231	0.1765	0.300885	no
MSTRG.22993	A09:30720134-30720570	3.70251	5.32924	0.525428	0.2611	0.39722	no
MSTRG.23028	A09:30948239-30948707	16.6984	0.159425	-6.71068	0.15905	0.279774	no
MSTRG.23104	A09:31556157-31557353	4.53781	6.21064	0.452746	0.1301	0.239977	no
MSTRG.23145	A09:31883964-31884327	43.4486	33.6107	-0.370391	0.19655	0.326075	no
MSTRG.23190	A09:32120032-32120720	2.87461	1.21746	-1.2395	0.0196	0.0554101	no
MSTRG.23230	A09:32356250-32356489	5.0697	6.2299	0.297309	0.6837	0.785856	no
MSTRG.23255	A09:32566476-32569008	7.80395	9.5436	0.29033	0.23715	0.372798	no
MSTRG.23273	A09:32744491-32745438	3.76199	3.12659	-0.266908	0.50855	0.641897	no
MSTRG.2330	A01:25047759-25048252	33.6651	0.686121	-5.61665	0.00125	0.0056541	yes
MSTRG.2331	A01:25050548-25051375	1.56524	1.1758	-0.412747	0.42985	0.570975	no
MSTRG.23325	A09:33372742-33375495	10.5162	7.02992	-0.581034	0.1027	0.201512	no
MSTRG.23344	A09:33526973-33527437	5.13553	3.18188	-0.690634	0.14475	0.261026	no
MSTRG.23345	A09:33528034-33528249	5.65627	0.929062	-2.606	0.20965	0.342189	no
MSTRG.23354	A09:33617976-33618533	9.1363	18.3675	1.00747	0.0121	0.0376082	yes
MSTRG.23411	A09:34057985-34058261	8.43463	28.2004	1.74132	0.0019	0.00808783	yes
MSTRG.23418	A09:34073576-34074701	1.67527	2.16816	0.372075	0.36315	0.50598	no
MSTRG.23461	A09:34332327-34333113	6.80125	3.10444	-1.13147	0.0017	0.00736579	yes
MSTRG.23517	A09:34813802-34814172	1.64168	2.92403	0.832789	0.23765	0.373211	no
MSTRG.23575	A09:35197903-35201129	5.48548	2.3577	-1.21824	0.21835	0.352633	no
MSTRG.23589	A09:35326074-35326760	2.76048	1.59584	-0.790602	0.1108	0.213338	no
MSTRG.23590	A09:35327280-35328155	2.05052	1.88235	-0.123456	0.7709	0.850032	no
MSTRG.23630	A09:35584480-35589684	4.5714	27.2735	2.57679	0.0011	0.00507605	yes
MSTRG.23665	A09:35830528-35831175	0.520151	0.302673	-0.781172	0.4317	0.572248	no
MSTRG.2374	A01:25311208-25311607	321.674	301.818	-0.0919165	0.6538	0.762521	no
MSTRG.23745	A09:36425610-36426056	4.42432	1.7225	-1.36095	0.0291	0.0757758	no
MSTRG.23746	A09:36432431-36432861	12.8684	8.68763	-0.566803	0.1049	0.204849	no
MSTRG.23766	A09:36583462-36583699	1.04184	5.42136	2.37952	0.1279	0.236969	no
MSTRG.23825	A09:37024539-37025630	63.3049	66.4073	0.0690243	0.7235	0.816129	no
MSTRG.23883	A09:37448755-37449928	946.193	16.7449	-5.82034	5e-05	0.000336706	yes
MSTRG.23885	A09:37453262-37454705	10.8205	12.027	0.152501	0.5192	0.650891	no
MSTRG.23886	A09:37474209-37475371	11.1795	0	-	5e-05	0.000336706	yes
MSTRG.24000	A09:38464584-38466448	7.76721	8.42758	0.117722	0.6678	0.773222	no
MSTRG.24033	A09:38653700-38654292	0.142837	7.63788	5.74073	0.16175	0.282546	no
MSTRG.24063	A10:13354-13590	2.11253	2.91462	0.464333	0.67155	0.776011	no
MSTRG.24064	A10:14022-14383	2.34631	5.98659	1.35134	0.0349	0.0874963	no
MSTRG.24085	A10:252126-252539	9.14831	5.76883	-0.665226	0.10685	0.20761	no
MSTRG.24092	A10:301124-302135	6.81821	6.51167	-0.0663652	0.82725	0.888488	no
MSTRG.24144	A10:743804-744143	14.8918	11.5806	-0.362805	0.34515	0.487655	no
MSTRG.24146	A10:748062-748957	9.78968	13.5342	0.467276	0.08835	0.180519	no
MSTRG.24166	A10:948323-948569	2.90678	4.47292	0.621793	0.47805	0.614979	no
MSTRG.24178	A10:1060853-1062074	10.7646	3.3085	-1.70205	0.0001	0.000632766	yes
MSTRG.24190	A10:1170253-1171144	5.15409	7.42163	0.526018	0.0838	0.173279	no
MSTRG.24217	A10:1471855-1472805	35.5702	9.1985	-1.9512	5e-05	0.000336706	yes
MSTRG.24218	A10:1504921-1505645	1.55666	2.95803	0.926184	0.12005	0.226518	no
MSTRG.24366	A10:2746376-2746592	6.04378	3.22139	-0.907768	0.3577	0.500895	no
MSTRG.24367	A10:2793281-2795764	9.7914	10.7078	0.129073	0.57415	0.697484	no
MSTRG.24387	A10:3080305-3080698	2.08327	1.84412	-0.17592	0.80175	0.870657	no
MSTRG.24405	A10:3217681-3218980	0.559546	1.71358	1.61468	0.00365	0.0140585	yes
MSTRG.24442	A10:3485050-3487121	0.91248	1.8245	0.999635	0.0081	0.0271258	yes
MSTRG.24460	A10:3799356-3800495	4.62949	2.61929	-0.821681	0.04155	0.100509	no
MSTRG.2449	A01:25857127-25858117	106.952	154.825	0.533672	0.01205	0.037482	yes
MSTRG.24499	A10:4438038-4438611	0.985721	1.93464	0.972815	0.1371	0.250077	no
MSTRG.24531	A10:5132230-5132719	4.23554	0.695337	-2.60676	0.0083	0.0276759	yes
MSTRG.24560	A10:5481614-5481957	5.63423	1.76361	-1.67569	0.0306	0.0789226	no
MSTRG.24562	A10:5516177-5516600	2.96494	1.63044	-0.862742	0.18515	0.312064	no
MSTRG.24601	A10:6070369-6071082	2.02875	0.204921	-3.30745	0.02465	0.0664209	no
MSTRG.24608	A10:6112899-6113732	0.0346224	3.12143	6.49436	0.24435	0.380108	no
MSTRG.24677	A10:6935216-6935702	5.07644	3.50709	-0.533541	0.2372	0.372798	no
MSTRG.24712	A10:7175976-7176931	1.41894	1.83267	0.369128	0.40385	0.546092	no
MSTRG.24757	A10:7623553-7626022	9.21833	7.37095	-0.322655	0.21355	0.347031	no
MSTRG.24780	A10:7949123-7950556	2.06983	1.04441	-0.986818	0.0176	0.050749	no
MSTRG.24808	A10:8159533-8161064	25.391	13.7551	-0.884344	0.00025	0.00141381	yes
MSTRG.24825	A10:8317414-8318684	2.79861	2.15496	-0.377052	0.2751	0.413265	no
MSTRG.24868	A10:8528431-8529314	1.60015	4.52268	1.49897	0.00135	0.00604271	yes
MSTRG.24888	A10:8666284-8667139	29.7027	12.7227	-1.22319	5e-05	0.000336706	yes
MSTRG.24889	A10:8678119-8680905	55.5252	47.9934	-0.210306	0.3388	0.481268	no
MSTRG.24900	A10:8724517-8725321	8.30685	14.3691	0.790595	0.0181	0.0518956	no
MSTRG.25000	A10:9835736-9836208	1.19606	2.51433	1.07188	0.11045	0.212767	no
MSTRG.25005	A10:9865829-9866108	404.316	233.682	-0.790935	0.00085	0.0040699	yes
MSTRG.25017	A10:9999881-10000243	3.56425	0.83346	-2.09642	0.04545	0.107801	no
MSTRG.25020	A10:10029478-10030350	0.283539	1.81721	2.6801	0.00975	0.0314868	yes
MSTRG.25056	A10:10332389-10332997	2.37117	2.72772	0.202095	0.6695	0.774675	no
MSTRG.25071	A10:10483049-10483464	0.48638	1.71653	1.81934	0.18225	0.3082	no
MSTRG.25085	A10:10572421-10573776	3.77188	3.09881	-0.28357	0.46025	0.599073	no
MSTRG.25141	A10:10943199-10943452	0	2.99127	-	0.00075	0.00366921	yes
MSTRG.25147	A10:10980221-10980697	6.35617	5.38692	-0.238696	0.6024	0.720967	no
MSTRG.25178	A10:11253184-11254563	8.5955	15.929	0.889998	0.0008	0.0038697	yes
MSTRG.25181	A10:11199496-11201617	4.97906	2.49817	-0.995004	0.01575	0.0463785	yes
MSTRG.25190	A10:11307660-11309288	2.70927	4.17855	0.625098	0.045	0.106943	no
MSTRG.25233	A10:11689168-11693626	58.4412	12.4931	-2.22585	5e-05	0.000336706	yes
MSTRG.25249	A10:11779393-11780236	1.92329	1.22452	-0.651352	0.1729	0.296762	no
MSTRG.25250	A10:11785826-11786345	0.491449	1.49715	1.6071	0.0736	0.157104	no
MSTRG.25262	A10:11856864-11857140	15153.7	12513.4	-0.27619	0.2439	0.379966	no
MSTRG.25272	A10:11912822-11915277	6.93063	7.90848	0.190413	0.3998	0.542416	no
MSTRG.25351	A10:12400687-12401145	2.52706	0.89037	-1.50498	0.05525	0.125577	no
MSTRG.25352	A10:12401413-12401823	4.58414	3.37691	-0.440945	0.4016	0.544064	no
MSTRG.25420	A10:12794879-12795218	1.91793	3.27296	0.771048	0.3046	0.444972	no
MSTRG.25444	A10:12939237-12940251	1.93891	5.07492	1.38814	0.0966	0.192386	no
MSTRG.25494	A10:13246836-13247314	3.71287	4.28327	0.206178	0.65495	0.763287	no
MSTRG.25505	A10:13287376-13288216	4.34989	2.33134	-0.899821	0.0189	0.0537527	no
MSTRG.25516	A10:13393513-13394229	0.682187	0.893301	0.388978	0.58915	0.710353	no
MSTRG.25578	A10:13814344-13815664	1.4876	3.54847	1.25421	0.0024	0.00985226	yes
MSTRG.25624	A10:14114887-14115719	33.8909	79.7583	1.23474	5e-05	0.000336706	yes
MSTRG.25653	A10:14219973-14226579	3.10691	4.67832	0.59051	0.3231	0.465223	no
MSTRG.25659	A10:14247967-14248605	4.94442	3.35162	-0.560942	0.15485	0.274691	no
MSTRG.25660	A10:14248901-14249756	6.04957	2.92848	-1.04668	0.0646	0.141756	no
MSTRG.25665	A10:14288798-14290388	5.08723	3.3401	-0.606988	0.03755	0.0927639	no
MSTRG.25701	A10:14543218-14543991	9.34135	5.17244	-0.852786	0.01575	0.0463785	yes
MSTRG.25765	A10:14977531-14977896	297.401	608.488	1.03282	5e-05	0.000336706	yes
MSTRG.25772	A10:15033167-15034912	2.34885	0.0766001	-4.93847	0.15905	0.279774	no
MSTRG.25807	A10:15223303-15223978	14.725	15.4918	0.0732348	0.78625	0.860561	no
MSTRG.2582	A02:57856-58108	11.5204	10.0482	-0.197253	0.7201	0.813765	no
MSTRG.25821	A10:15304465-15304721	4.8119	0.328315	-3.87345	0.2505	0.385808	no
MSTRG.25879	A10:15691826-15692474	2.10578	2.56439	0.28426	0.54365	0.672294	no
MSTRG.25907	A10:15839187-15840359	31.4838	4.51132	-2.80299	5e-05	0.000336706	yes
MSTRG.25915	A10:15932384-15932889	0.586975	0.659872	0.168887	0.87695	0.921738	no
MSTRG.25998	Scaffold000096:96105-96859	102.244	64.6169	-0.662031	0.0021	0.00881273	yes
MSTRG.26	A01:159744-161319	2.58937	10.1625	1.97258	5e-05	0.000336706	yes
MSTRG.26001	Scaffold000096:805129-805423	6.92423	15.1029	1.1251	0.0284	0.0743138	no
MSTRG.26002	Scaffold000096:807663-808256	6.91098	1.54899	-2.15756	0.00025	0.00141381	yes
MSTRG.26011	Scaffold000100:183091-183895	1.8997	1.18178	-0.684804	0.17875	0.303866	no
MSTRG.26024	Scaffold000100:718897-722228	2.25195	5.38232	1.25706	5e-05	0.000336706	yes
MSTRG.26042	Scaffold000096:402294-404355	4.36162	3.83302	-0.18638	0.4837	0.620216	no
MSTRG.26063	Scaffold000096:644479-646367	4.40181	1.84023	-1.25821	0.02765	0.0727816	no
MSTRG.26078	Scaffold000103:120441-120743	1.9928	3.47101	0.800557	0.3191	0.460915	no
MSTRG.26079	Scaffold000103:122436-122701	4.29756	3.66772	-0.228633	0.7628	0.844239	no
MSTRG.26097	Scaffold000104:8990-11180	7.07928	0.829339	-3.09357	0.00765	0.0258767	yes
MSTRG.26106	Scaffold000104:172119-173116	3.8008	11.366	1.58035	5e-05	0.000336706	yes
MSTRG.26113	Scaffold000104:409711-410104	3.3025	4.93027	0.578108	0.27505	0.413234	no
MSTRG.26124	Scaffold000104:631180-631392	16.1667	8.70112	-0.893751	0.18495	0.311821	no
MSTRG.26143	Scaffold000111:282744-283375	2.13434	2.77871	0.380623	0.45415	0.593126	no
MSTRG.26146	Scaffold000111:351476-351862	2.40647	6.72243	1.48207	0.0168	0.0488922	yes
MSTRG.26151	Scaffold000111:380710-381603	1.57426	2.41517	0.617454	0.2262	0.36179	no
MSTRG.26159	Scaffold000111:533431-534598	0.987453	0.597729	-0.724221	0.1749	0.299053	no
MSTRG.26160	Scaffold000111:552282-552896	1.51258	1.82137	0.268014	0.63035	0.74341	no
MSTRG.26178	Scaffold000123:292072-292476	0.822706	2.82593	1.78028	0.05265	0.120929	no
MSTRG.26188	Scaffold000140:99530-101261	14.5638	13.04	-0.159443	0.4791	0.615762	no
MSTRG.26202	Scaffold000140:328042-329678	6.14602	5.81312	-0.0803397	0.79505	0.866181	no
MSTRG.26203	Scaffold000140:373477-374102	1.10905	1.92405	0.794819	0.2178	0.352071	no
MSTRG.26204	Scaffold000140:368270-369582	7.07579	7.86206	0.152015	0.6172	0.732643	no
MSTRG.26226	Scaffold000155:55973-56379	0.543262	3.15976	2.5401	0.0417	0.100758	no
MSTRG.26229	Scaffold000155:219489-220776	1.27182	2.82522	1.15147	0.00445	0.0165944	yes
MSTRG.26230	Scaffold000155:198059-199272	9.73055	4.12657	-1.23758	5e-05	0.000336706	yes
MSTRG.26231	Scaffold000155:262628-262855	8.86329	1.24306	-2.83394	0.09515	0.190205	no
MSTRG.26234	Scaffold000155:327826-329552	1.67882	0.824048	-1.02665	0.01535	0.0454985	yes
MSTRG.26238	Scaffold000157:202204-202442	6.5805	0.996605	-2.7231	0.1287	0.237977	no
MSTRG.26239	Scaffold000162:298527-298894	0.396801	2.01165	2.34189	0.10625	0.206732	no
MSTRG.26240	Scaffold000162:307033-307260	7.88997	9.67174	0.293756	0.66155	0.768282	no
MSTRG.26257	Scaffold000164:182175-184082	1.45159	3.97324	1.45268	0.0008	0.0038697	yes
MSTRG.26273	Scaffold000164:295339-295880	124.404	27.3579	-2.185	5e-05	0.000336706	yes
MSTRG.26283	Scaffold000167:171797-172508	0.655117	1.11317	0.764851	0.25595	0.391413	no
MSTRG.26290	Scaffold000169:44489-44856	2.47034	2.32242	-0.0890802	0.89325	0.932858	no
MSTRG.26291	Scaffold000169:103430-105284	7.14509	5.9297	-0.268994	0.32305	0.465199	no
MSTRG.26294	Scaffold000170:51081-51323	3.34307	4.4544	0.414057	0.65445	0.763087	no
MSTRG.26295	Scaffold000170:74713-75064	1.74096	0	-	0.00015	0.000904802	yes
MSTRG.26298	Scaffold000172:116596-116863	17.4726	14.7876	-0.240702	0.5808	0.703051	no
MSTRG.26302	Scaffold000172:225930-227354	2.69091	2.11418	-0.347996	0.29645	0.436865	no
MSTRG.26303	Scaffold000172:228101-229336	0.56982	0.810781	0.508806	0.34715	0.489861	no
MSTRG.26304	Scaffold000172:232972-235148	5.78957	6.88652	0.250318	0.42815	0.569383	no
MSTRG.26375	Scaffold000201:42090-43310	0.44093	1.87056	2.08485	0.0021	0.00881273	yes
MSTRG.26395	Scaffold000208:75518-75804	5.74604	2.06285	-1.47793	0.0737	0.157282	no
MSTRG.26397	Scaffold000208:20125-21888	4.67387	2.2428	-1.05931	0.00095	0.00448025	yes
MSTRG.26399	Scaffold000212:43278-43540	2.08879	3.66897	0.812709	0.3827	0.525299	no
MSTRG.26403	Scaffold000212:1408-5174	15.0127	16.319	0.120367	0.54975	0.677075	no
MSTRG.26404	Scaffold000212:5313-5541	8.88338	8.93918	0.00903379	0.95085	0.968953	no
MSTRG.26409	Scaffold000207:79615-80018	4.41092	2.42262	-0.864514	0.12785	0.236892	no
MSTRG.2641	A02:495382-496022	2.14409	2.46462	0.201001	0.67305	0.777235	no
MSTRG.26410	Scaffold000207:81097-82933	2.7514	2.15831	-0.350261	0.25805	0.393696	no
MSTRG.26412	Scaffold000207:86095-86685	2.59402	1.33986	-0.953115	0.087	0.178428	no
MSTRG.26413	Scaffold000207:87289-87914	2.116	1.79128	-0.24035	0.63965	0.75098	no
MSTRG.2642	A02:521101-522021	3.93192	4.27297	0.120006	0.8269	0.888283	no
MSTRG.26431	Scaffold000217:35867-38043	3.84071	3.30215	-0.217965	0.4602	0.599035	no
MSTRG.26460	Scaffold000220:45567-46060	2.48075	0.0636144	-5.28528	0.23275	0.368161	no
MSTRG.26464	Scaffold000221:61945-62899	3.38155	5.54937	0.714639	0.04435	0.105768	no
MSTRG.26470	Scaffold000225:2498-2933	7.4381	5.75761	-0.369465	0.36755	0.510433	no
MSTRG.26491	Scaffold000230:57457-61198	8.76443	5.07798	-0.787407	0.0176	0.050749	no
MSTRG.26494	Scaffold000232:19585-21127	1.46204	0.948768	-0.623852	0.3143	0.455705	no
MSTRG.26513	Scaffold000240:457-929	3.05077	2.3492	-0.377004	0.48385	0.620294	no
MSTRG.26521	Scaffold000244:582-1817	1.08232	1.90399	0.814902	0.2613	0.397459	no
MSTRG.26531	Scaffold000248:17068-18312	9.97847	2.20272	-2.17953	0.0021	0.00881273	yes
MSTRG.26532	Scaffold000248:33923-34572	13.8164	0.483155	-4.83775	0.0008	0.0038697	yes
MSTRG.26533	Scaffold000248:48453-48870	3.56289	0.720614	-2.30575	0.02775	0.0729897	no
MSTRG.26539	Scaffold000251:0-266	8.28549	3.85528	-1.10375	0.1046	0.204406	no
MSTRG.26561	Scaffold000260:7477-8282	4.58149	2.41957	-0.921063	0.02855	0.0746083	no
MSTRG.26563	Scaffold000262:22278-23432	3.47429	1.12669	-1.62463	0.00035	0.00189996	yes
MSTRG.26565	Scaffold000263:8314-10782	5.32602	5.30805	-0.00487596	0.98665	0.990165	no
MSTRG.26567	Scaffold000264:2690-2953	4.65759	7.78052	0.740281	0.25335	0.388524	no
MSTRG.26571	Scaffold000273:27478-27805	2.38267	0.535706	-2.15307	0.12465	0.23271	no
MSTRG.26573	Scaffold000270:37265-39565	41.0294	23.0428	-0.832341	0.0002	0.00116361	yes
MSTRG.26587	Scaffold000283:17522-18020	2.26613	2.31891	0.0332197	0.95975	0.975136	no
MSTRG.26595	Scaffold000291:45-477	5.60476	3.28756	-0.769636	0.10775	0.208835	no
MSTRG.26600	Scaffold000299:30417-30953	4.07626	4.82183	0.242333	0.701	0.798925	no
MSTRG.26602	Scaffold000299:15541-17515	4.32895	3.63256	-0.253031	0.45335	0.592359	no
MSTRG.26608	Scaffold000309:3467-3767	0.438108	2.87349	2.71345	0.1647	0.286033	no
MSTRG.26609	Scaffold000304:11843-12120	1.79305	2.77421	0.629657	0.5101	0.643416	no
MSTRG.26610	Scaffold000304:14235-14581	6.28141	4.0864	-0.62026	0.239	0.374503	no
MSTRG.26613	Scaffold000310:1137-1462	4.17909	4.75945	0.187606	0.75035	0.835266	no
MSTRG.26619	Scaffold000312:26978-27235	6.92718	14.6708	1.0826	0.0625	0.138236	no
MSTRG.26624	Scaffold000316:25113-26097	6.74986	9.11768	0.43381	0.17485	0.299041	no
MSTRG.26636	Scaffold000322:785-2448	2.16326	1.67516	-0.368902	0.30055	0.440857	no
MSTRG.26638	Scaffold000326:9285-9573	1.17724	3.22535	1.45405	0.1631	0.284192	no
MSTRG.26639	Scaffold000326:22357-22852	0.829266	2.17118	1.38857	0.07505	0.159394	no
MSTRG.26641	Scaffold000328:4303-4514	2.09125	0	-	0.0518	0.119291	no
MSTRG.26656	Scaffold000348:9623-10862	2.78174	1.00553	-1.46803	0.00205	0.00863931	yes
MSTRG.26672	Scaffold000376:23-1194	2.62954	0.953247	-1.46389	0.00245	0.0100236	yes
MSTRG.26675	Scaffold000376:5002-5638	2.19938	1.24621	-0.819552	0.1375	0.250642	no
MSTRG.26682	Scaffold000387:2108-2701	1.62443	1.89596	0.222995	0.67215	0.776485	no
MSTRG.26683	Scaffold000391:0-1092	8.24791	10.849	0.395457	0.2192	0.353596	no
MSTRG.26685	Scaffold000398:10366-11870	14.0616	12.7065	-0.146187	0.51425	0.64707	no
MSTRG.2669	A02:823693-827494	9.00384	9.27137	0.0422417	0.85485	0.906918	no
MSTRG.26693	Scaffold000405:486-928	3.51835	3.45322	-0.0269563	0.9687	0.979732	no
MSTRG.26694	Scaffold000409:8062-13700	2.07642	1.11605	-0.895698	0.1881	0.315662	no
MSTRG.26695	Scaffold000406:0-758	2.14771	3.45078	0.684121	0.22635	0.361968	no
MSTRG.26696	Scaffold000406:864-3821	1.1882	1.87204	0.65584	0.0565	0.127689	no
MSTRG.26702	Scaffold000430:5783-6039	2.33663	3.0368	0.378117	0.68305	0.785393	no
MSTRG.26704	Scaffold000433:7800-9128	4.36042	2.1167	-1.04265	0.003	0.0119154	yes
MSTRG.26706	Scaffold000438:0-327	15.3632	14.1551	-0.118158	0.75795	0.840806	no
MSTRG.26707	Scaffold000440:7299-7654	8.69565	7.43667	-0.225638	0.61215	0.72826	no
MSTRG.26708	Scaffold000441:2227-2716	1.17369	0	-	5e-05	0.000336706	yes
MSTRG.26709	Scaffold000447:8-744	13.3238	12.805	-0.0572997	0.8522	0.90483	no
MSTRG.26710	Scaffold000447:4611-5657	33.3421	34.897	0.0657583	0.75715	0.840253	no
MSTRG.26713	Scaffold000456:7930-8674	2.73166	0.318093	-3.10226	0.00765	0.0258767	yes
MSTRG.26716	Scaffold000461:149-500	4.50333	4.01977	-0.163878	0.77585	0.853634	no
MSTRG.26717	Scaffold000461:9479-9909	2.53606	1.82523	-0.474508	0.4384	0.57797	no
MSTRG.2672	A02:828202-830210	6.55124	6.42804	-0.0273898	0.9225	0.951292	no
MSTRG.26726	Scaffold000504:6280-6586	2.665	0	-	5e-05	0.000336706	yes
MSTRG.26728	Scaffold000510:4296-4503	14.32	14.3895	0.00698036	0.955	0.971762	no
MSTRG.26730	Scaffold000517:4156-4547	35.2932	47.3013	0.422488	0.11085	0.213419	no
MSTRG.26732	Scaffold000553:3506-4589	21.6832	0.688928	-4.97608	5e-05	0.000336706	yes
MSTRG.26737	Scaffold000564:203-2601	3.52726	11.8615	1.74967	5e-05	0.000336706	yes
MSTRG.26738	Scaffold000582:4178-4839	7.80962	10.6852	0.452296	0.16375	0.285004	no
MSTRG.26739	Scaffold000590:2418-2710	4.9171	2.28307	-1.10683	0.1662	0.287974	no
MSTRG.26740	Scaffold000584:4141-4485	2.47655	1.08672	-1.18835	0.2045	0.336045	no
MSTRG.26741	Scaffold000595:1805-2175	21.6216	16.4039	-0.398438	0.27075	0.408226	no
MSTRG.26744	Scaffold000653:2386-2898	3.283	3.59571	0.131262	0.81975	0.883427	no
MSTRG.26746	Scaffold000664:2365-2936	2.30693	3.6745	0.671571	0.26885	0.406064	no
MSTRG.26747	Scaffold000683:2082-2385	4.24458	0	-	5e-05	0.000336706	yes
MSTRG.26749	Scaffold000695:1071-2387	9.83275	6.42547	-0.613793	0.03495	0.087543	no
MSTRG.26754	Scaffold000745:0-2309	8.7361	0.0709204	-6.94465	0.0057	0.0203391	yes
MSTRG.26757	Scaffold000808:0-1897	5.87971	6.94203	0.239612	0.3253	0.467738	no
MSTRG.26758	Scaffold000821:961-1671	11.0113	10.9541	-0.00752231	0.9791	0.985497	no
MSTRG.26759	Scaffold000856:0-544	197.45	21.2552	-3.2156	5e-05	0.000336706	yes
MSTRG.26760	Scaffold000870:62-465	8.32239	6.99392	-0.250897	0.5287	0.65892	no
MSTRG.26761	Scaffold000880:0-984	1.98678	3.38415	0.768363	0.0827	0.171488	no
MSTRG.26764	Scaffold000958:1074-1349	5.50824	5.33337	-0.046544	0.9493	0.968345	no
MSTRG.26765	Scaffold000978:171-731	3.15535	0.426045	-2.88872	0.01585	0.0466139	yes
MSTRG.26766	Scaffold000980:104-1385	15.4403	37.1331	1.26601	5e-05	0.000336706	yes
MSTRG.26767	Scaffold001039:659-1299	8.63668	10.4074	0.269056	0.37875	0.52134	no
MSTRG.26768	Scaffold001144:804-1141	2.07826	2.80076	0.430443	0.55445	0.680819	no
MSTRG.26773	Scaffold001232:0-1104	45.3891	35.0118	-0.374501	0.19715	0.32674	no
MSTRG.26777	Scaffold001319:0-1042	11.0468	21.9765	0.992337	0.0001	0.000632766	yes
MSTRG.26779	Scaffold001334:125-1033	2.26253	2.38233	0.0744332	0.85135	0.904306	no
MSTRG.26780	Scaffold001343:0-651	18.4124	20.5416	0.157871	0.5887	0.709964	no
MSTRG.26782	Scaffold001389:661-889	2.36914	0.844472	-1.48824	0.36525	0.508226	no
MSTRG.26783	Scaffold001449:0-425	5.17707	4.6491	-0.155186	0.73985	0.827808	no
MSTRG.26784	Scaffold001449:486-962	5.89377	10.4189	0.821946	0.0293	0.076204	no
MSTRG.26786	Scaffold001475:0-347	10.3006	7.44456	-0.468462	0.27805	0.416507	no
MSTRG.26788	Scaffold001553:100-820	21.7966	16.6854	-0.385515	0.17755	0.30225	no
MSTRG.26790	Scaffold001561:0-907	45.4393	3.1576	-3.84704	5e-05	0.000336706	yes
MSTRG.26791	Scaffold001623:0-877	36.8481	38.5046	0.0634424	0.78055	0.856575	no
MSTRG.26792	Scaffold001629:361-851	2.51421	2.21454	-0.183103	0.74745	0.833402	no
MSTRG.26794	Scaffold001706:469-683	16.119	7.77101	-1.05259	0.12475	0.232866	no
MSTRG.26797	Scaffold001746:2-327	5.5655	5.87744	0.0786772	0.8844	0.926669	no
MSTRG.26799	Scaffold001792:233-818	6.74306	10.3943	0.624324	0.08665	0.177854	no
MSTRG.26800	Scaffold001881:12-725	11.5205	10.8147	-0.0912167	0.75985	0.842278	no
MSTRG.26801	Scaffold001900:8-780	5.4413	9.34595	0.780391	0.0126	0.0388376	yes
MSTRG.26803	Scaffold001979:148-759	8.16707	8.15073	-0.00288904	0.97545	0.983278	no
MSTRG.26805	Scaffold001995:14-697	1.92292	2.25813	0.23183	0.62615	0.739803	no
MSTRG.26806	Scaffold002025:0-749	40.5862	35.0291	-0.212436	0.33305	0.475328	no
MSTRG.26807	Scaffold002145:132-711	1.40534	2.05932	0.55125	0.3794	0.522003	no
MSTRG.26809	Scaffold002317:0-689	4.30291	6.7406	0.647563	0.06955	0.1503	no
MSTRG.26810	Scaffold002320:0-652	3.20332	4.23979	0.404427	0.35165	0.494634	no
MSTRG.26811	Scaffold002326:9-671	9.58221	10.6693	0.155034	0.64035	0.751549	no
MSTRG.26813	Scaffold002387:0-642	1.88754	3.15014	0.738907	0.12065	0.227358	no
MSTRG.26814	Scaffold002402:73-675	3.45547	0	-	5e-05	0.000336706	yes
MSTRG.26815	Scaffold002455:0-215	3.55758	2.32265	-0.615122	0.6092	0.725927	no
MSTRG.26816	Scaffold002465:59-445	5.03978	3.68463	-0.451841	0.62865	0.741845	no
MSTRG.26818	Scaffold002531:0-563	0	1.43887	-	0.0234	0.0636928	no
MSTRG.26821	Scaffold002756:26-616	1309.09	1979.55	0.596614	0.00475	0.0175024	yes
MSTRG.26822	Scaffold002764:276-615	6.92617	6.62944	-0.0631724	0.89775	0.935805	no
MSTRG.26823	Scaffold002781:0-611	4.25246	5.71762	0.427116	0.3523	0.495348	no
MSTRG.26824	Scaffold002845:0-602	4.98373	5.71264	0.196933	0.59745	0.717166	no
MSTRG.26828	Scaffold003016:178-577	91.3681	90.8376	-0.00840063	0.9706	0.9808	no
MSTRG.26829	Scaffold003018:79-426	2.10015	3.1184	0.570311	0.40915	0.551479	no
MSTRG.26830	Scaffold003082:0-570	4.14426	4.29901	0.0528924	0.9097	0.94336	no
MSTRG.26831	Scaffold003093:0-568	39.2453	27.582	-0.508792	0.03515	0.0879018	no
MSTRG.26835	Scaffold003279:154-371	5.48216	0.544356	-3.33212	0.2513	0.386477	no
MSTRG.26836	Scaffold003413:187-483	6.97702	1.17014	-2.57593	0.0362	0.090011	no
MSTRG.26839	Scaffold003548:0-519	21.1671	18.8948	-0.163836	0.54985	0.677138	no
MSTRG.26841	Scaffold003581:0-516	7.4134	9.9506	0.424648	0.2098	0.342314	no
MSTRG.26842	Scaffold003634:95-511	5.17328	7.28728	0.494299	0.34	0.482574	no
MSTRG.26844	Scaffold003730:0-465	7.73872	0.32074	-4.59262	0.0928	0.186887	no
MSTRG.26846	Scaffold003811:94-474	4.39599	2.08246	-1.0779	0.095	0.189973	no
MSTRG.26847	Scaffold003781:0-497	62.4578	67.8561	0.119597	0.6348	0.746984	no
MSTRG.26848	Scaffold003910:0-486	102.786	99.1829	-0.0514849	0.8372	0.895346	no
MSTRG.26849	Scaffold004020:0-476	7.03387	8.92611	0.343712	0.3332	0.475493	no
MSTRG.26852	Scaffold004123:0-467	95.2551	74.7431	-0.349855	0.10235	0.201066	no
MSTRG.26857	Scaffold004302:0-376	2.98511	4.96539	0.734123	0.19415	0.323112	no
MSTRG.26861	Scaffold004456:0-440	10.2743	17.452	0.764346	0.0203	0.0569904	no
MSTRG.26864	Scaffold004514:0-435	2.90722	5.15939	0.827563	0.11095	0.213538	no
MSTRG.26865	Scaffold004602:0-391	5.5655	4.58055	-0.280991	0.55275	0.679389	no
MSTRG.26866	Scaffold004605:0-429	10.822	10.9994	0.0234612	0.9484	0.9678	no
MSTRG.26867	Scaffold004707:0-416	2.69665	2.87071	0.0902376	0.8723	0.918357	no
MSTRG.26868	Scaffold004752:0-420	5.90678	7.28273	0.302108	0.4629	0.601427	no
MSTRG.26869	Scaffold004761:0-419	4.80898	3.70542	-0.376096	0.4342	0.574197	no
MSTRG.26871	Scaffold004934:0-402	9.25502	2.08146	-2.15264	0.00155	0.00680575	yes
MSTRG.26873	Scaffold005068:70-337	4.68742	0.529191	-3.14693	0.1596	0.280353	no
MSTRG.26874	Scaffold005105:20-398	3.19566	3.3013	0.0469198	0.9535	0.970802	no
MSTRG.26877	Scaffold005330:0-384	4.78487	2.77718	-0.784858	0.1734	0.297345	no
MSTRG.26884	Scaffold005529:161-374	18.0675	14.9171	-0.276431	0.6208	0.73557	no
MSTRG.26885	Scaffold005540:0-373	119.558	73.5724	-0.70048	0.003	0.0119154	yes
MSTRG.26886	Scaffold005543:0-373	24.395	21.6779	-0.170365	0.5844	0.706336	no
MSTRG.26887	Scaffold005597:0-370	3.05711	3.89578	0.349746	0.651	0.760304	no
MSTRG.26890	Scaffold005734:0-364	3.52983	2.96231	-0.252878	0.6658	0.771797	no
MSTRG.26891	Scaffold005759:0-362	2.81357	3.85089	0.452788	0.4568	0.595722	no
MSTRG.26892	Scaffold005949:0-354	3.94393	4.04384	0.0360919	0.9614	0.976386	no
MSTRG.26893	Scaffold006056:0-350	5.14707	6.21345	0.271641	0.5909	0.711847	no
MSTRG.26894	Scaffold006158:0-344	8.36063	9.03392	0.111739	0.8055	0.873389	no
MSTRG.26895	Scaffold006294:0-338	9.5837	14.2594	0.573257	0.1477	0.265196	no
MSTRG.26896	Scaffold006298:0-335	11.1527	11.6055	0.0574141	0.89025	0.930805	no
MSTRG.26897	Scaffold006333:0-336	26.3954	22.3059	-0.242857	0.5455	0.673954	no
MSTRG.26898	Scaffold006387:0-334	33.0609	23.49	-0.493076	0.1173	0.222746	no
MSTRG.26899	Scaffold006429:0-332	7.89617	5.53082	-0.513659	0.2951	0.435497	no
MSTRG.26900	Scaffold006514:0-329	4.83141	8.4187	0.801153	0.25105	0.386271	no
MSTRG.26901	Scaffold006527:0-328	43.4158	31.4686	-0.464307	0.11555	0.220143	no
MSTRG.26902	Scaffold006600:20-324	0	22.0971	-	5e-05	0.000336706	yes
MSTRG.26903	Scaffold006644:0-325	32.5764	30.4552	-0.0971389	0.8002	0.869549	no
MSTRG.26905	Scaffold006668:0-324	5.38714	6.6478	0.303359	0.55765	0.683544	no
MSTRG.26906	Scaffold006725:0-321	71.0869	37.5532	-0.920646	0.00655	0.0228003	yes
MSTRG.26907	Scaffold006782:0-319	19.3223	29.5487	0.612827	0.07115	0.153117	no
MSTRG.26908	Scaffold006811:0-318	0.835251	3.79746	2.18475	0.07595	0.16095	no
MSTRG.26911	Scaffold006857:0-316	12.9407	16.388	0.340722	0.3838	0.526411	no
MSTRG.26912	Scaffold006922:0-257	6.2196	9.15206	0.557275	0.35835	0.501578	no
MSTRG.26913	Scaffold007089:0-309	3.73281	4.74511	0.346179	0.5765	0.699577	no
MSTRG.26914	Scaffold007127:0-307	143.343	122.191	-0.23033	0.32305	0.465199	no
MSTRG.26915	Scaffold007128:0-307	3.11756	10.6704	1.77512	0.00965	0.0312725	yes
MSTRG.26916	Scaffold007137:0-307	217.004	952.666	2.13425	5e-05	0.000336706	yes
MSTRG.26917	Scaffold007256:0-303	30.3556	21.0957	-0.525012	0.28855	0.428074	no
MSTRG.26918	Scaffold007293:0-302	18.1721	24.3797	0.423958	0.2388	0.374379	no
MSTRG.26919	Scaffold007336:0-301	7.02385	10.4518	0.573418	0.24215	0.377937	no
MSTRG.26920	Scaffold007405:0-279	9.77865	9.72298	-0.00823602	0.96785	0.979192	no
MSTRG.26922	Scaffold007451:0-298	6.22436	12.4809	1.00372	0.0516	0.118978	no
MSTRG.26923	Scaffold007688:0-291	5.20741	1.45556	-1.83899	0.05445	0.124143	no
MSTRG.26924	Scaffold007755:18-289	2.30453	2.87673	0.319961	0.7306	0.821181	no
MSTRG.26925	Scaffold007820:1-287	1.99907	2.06285	0.0453096	0.9142	0.946302	no
MSTRG.26927	Scaffold007987:0-284	15.5852	22.9746	0.559865	0.15495	0.274834	no
MSTRG.26930	Scaffold008187:0-279	10.5241	13.4876	0.357945	0.44555	0.584963	no
MSTRG.26933	Scaffold008441:39-273	5.90278	5.52149	-0.0963359	0.91605	0.947479	no
MSTRG.26935	Scaffold008486:27-272	4.68623	4.56628	-0.0374092	0.93645	0.960119	no
MSTRG.26937	Scaffold008604:0-269	0.896872	3.4531	1.94492	0.1723	0.295951	no
MSTRG.26938	Scaffold008736:0-267	22.8308	11.7112	-0.963098	0.03555	0.0886874	no
MSTRG.26942	Scaffold008854:57-261	0.970962	6.40468	2.72164	0.2185	0.352752	no
MSTRG.26943	Scaffold008865:0-264	9.76168	9.84036	0.0115819	0.96455	0.977662	no
MSTRG.26945	Scaffold008882:0-264	21.9114	22.7541	0.0544423	0.8888	0.929638	no
MSTRG.26947	Scaffold009058:0-260	7.16286	8.36493	0.223816	0.70775	0.804382	no
MSTRG.26948	Scaffold009107:0-259	210.983	4.0901	-5.68884	5e-05	0.000336706	yes
MSTRG.26950	Scaffold009197:0-257	5.20468	14.3264	1.46079	0.0275	0.0724688	no
MSTRG.26951	Scaffold009228:0-208	2.21564	7.7428	1.80513	0.1867	0.314031	no
MSTRG.26952	Scaffold009299:0-255	7.69291	5.58208	-0.462727	0.4816	0.618319	no
MSTRG.26953	Scaffold009381:0-254	7.66165	13.3876	0.805171	0.1498	0.267846	no
MSTRG.26954	Scaffold009394:28-253	7.58711	9.18335	0.275471	0.69725	0.796237	no
MSTRG.26956	Scaffold009463:0-252	8.593	9.92029	0.207221	0.71645	0.810758	no
MSTRG.26958	Scaffold009624:0-210	21.5504	22.4642	0.0599119	0.90355	0.939498	no
MSTRG.26959	Scaffold009633:0-249	321.334	1542.4	2.26303	5e-05	0.000336706	yes
MSTRG.26960	Scaffold009812:0-246	58.9872	60.0847	0.0265959	0.93455	0.95886	no
MSTRG.26961	Scaffold009969:0-214	24.0166	19.2603	-0.318402	0.53005	0.659924	no
MSTRG.26962	Scaffold010017:31-242	2.95305	27.891	3.23952	0.0352	0.0879637	no
MSTRG.26964	Scaffold010196:0-239	198.153	168.462	-0.23419	0.3432	0.485635	no
MSTRG.26965	Scaffold010197:0-239	214.157	135.345	-0.662019	0.00855	0.0283435	yes
MSTRG.26966	Scaffold010306:5-237	3.06448	3.91641	0.353891	0.7156	0.810191	no
MSTRG.26967	Scaffold010321:0-223	1.9938	5.62067	1.49522	0.1971	0.326676	no
MSTRG.26968	Scaffold010324:0-237	9.41098	8.00096	-0.234172	0.7074	0.804172	no
MSTRG.26969	Scaffold010347:15-237	5.03978	11.1425	1.14464	0.13405	0.245622	no
MSTRG.26971	Scaffold010445:0-235	10.7103	13.8155	0.367291	0.51015	0.643421	no
MSTRG.26972	Scaffold010655:0-232	16.8163	27.651	0.717471	0.1265	0.235062	no
MSTRG.26973	Scaffold010737:0-230	445.931	1919.91	2.10615	5e-05	0.000336706	yes
MSTRG.26974	Scaffold010762:0-230	30.6821	22.624	-0.439546	0.2975	0.437603	no
MSTRG.26975	Scaffold010818:0-229	14.2845	3.57521	-1.99835	0.03625	0.0901032	no
MSTRG.26977	Scaffold010847:0-228	22.5816	12.255	-0.881776	0.0969	0.192846	no
MSTRG.26979	Scaffold010970:0-226	9.22984	1.34544	-2.77823	0.0828	0.171632	no
MSTRG.26980	Scaffold010943:0-226	5.41802	15.7233	1.53706	0.0447	0.106393	no
MSTRG.26982	Scaffold011119:0-206	20.302	14.4113	-0.494425	0.4108	0.553062	no
MSTRG.26988	Scaffold011487:0-204	7.71319	8.75555	0.18287	0.81835	0.882395	no
MSTRG.26989	Scaffold011554:0-217	5.31193	11.1253	1.06654	0.1777	0.302469	no
MSTRG.26991	Scaffold011574:0-216	10.4967	11.7581	0.163728	0.8003	0.869624	no
MSTRG.26992	Scaffold011581:0-216	2.22645	5.2413	1.23518	0.2761	0.414321	no
MSTRG.26995	Scaffold011907:11-211	18.4394	22.4773	0.285674	0.615	0.730684	no
MSTRG.26997	Scaffold012304:0-206	20.7319	29.3831	0.503137	0.31445	0.455875	no
MSTRG.26999	Scaffold012367:0-205	68.5285	57.9403	-0.242136	0.5161	0.648374	no
MSTRG.27000	Scaffold012477:0-203	7.04843	5.26234	-0.421599	0.6346	0.746843	no
MSTRG.27002	Scaffold012730:0-200	33.5738	26.7071	-0.330115	0.5123	0.645316	no
MSTRG.27003	Scaffold012737:0-200	38.7927	38.9127	0.0044551	0.97225	0.981714	no
MSTRG.2701	A02:1100149-1100517	1.45721	3.31472	1.18568	0.11025	0.212455	no
MSTRG.2733	A02:1292966-1293287	10.9296	8.87556	-0.300327	0.4946	0.629446	no
MSTRG.2738	A02:1335869-1337264	3.25548	0.744155	-2.1292	0.00165	0.0071815	yes
MSTRG.2891	A02:2383699-2384696	4.10708	5.05722	0.300232	0.4047	0.546856	no
MSTRG.2947	A02:2845802-2846645	25.6014	2491.98	6.60493	5e-05	0.000336706	yes
MSTRG.2991	A02:3136971-3137678	3.38371	2.38526	-0.504457	0.23115	0.367327	no
MSTRG.3011	A02:3301369-3302148	1.87451	2.53051	0.432914	0.36825	0.511049	no
MSTRG.3055	A02:3522155-3524611	26.5483	22.7356	-0.223666	0.2881	0.427685	no
MSTRG.3150	A02:4201496-4202616	2.83728	2.88084	0.0219813	0.97115	0.981213	no
MSTRG.3215	A02:4823704-4826121	3.52813	4.91665	0.478771	0.1019	0.200464	no
MSTRG.3321	A02:5690039-5690347	41.2612	32.8404	-0.329316	0.32	0.461999	no
MSTRG.3322	A02:5777783-5778093	3.55935	2.93609	-0.277719	0.6987	0.797281	no
MSTRG.3327	A02:5800124-5801642	55.4009	47.7173	-0.215396	0.5021	0.636145	no
MSTRG.3349	A02:6165920-6167742	2.65628	2.75035	0.0502113	0.8792	0.923302	no
MSTRG.3355	A02:6243060-6243312	67.7331	30.5045	-1.15084	0.0014	0.0062335	yes
MSTRG.3445	A02:7198835-7199837	3.57891	3.55825	-0.00835332	0.97235	0.981714	no
MSTRG.3454	A02:7299994-7300951	1.57792	1.97728	0.325499	0.61815	0.733455	no
MSTRG.3530	A02:8297831-8298461	2.85656	0.324468	-3.13813	0.0271	0.0716789	no
MSTRG.3559	A02:8521088-8522903	2.41224	4.8831	1.01742	0.0015	0.00661537	yes
MSTRG.3565	A02:8638919-8639462	18.4306	7.84364	-1.23251	0.0006	0.00302124	yes
MSTRG.3579	A02:8748130-8749051	11.4547	4.47369	-1.3564	5e-05	0.000336706	yes
MSTRG.3591	A02:8897407-8898496	12.1592	2.24881	-2.43481	5e-05	0.000336706	yes
MSTRG.3604	A02:9028741-9029390	3.45108	1.16897	-1.56181	0.0079	0.0265613	yes
MSTRG.3614	A02:9181841-9182800	56.9696	28.1268	-1.01825	5e-05	0.000336706	yes
MSTRG.3648	A02:9546122-9547392	8.14918	4.52012	-0.850291	0.00215	0.00898739	yes
MSTRG.3649	A02:9547553-9548145	7.8502	0.424804	-4.20786	0.00295	0.0117452	yes
MSTRG.3655	A02:9664841-9665312	4.34147	1.49617	-1.53691	0.01755	0.0506467	no
MSTRG.3667	A02:9821006-9821802	7.14241	3.43115	-1.05772	0.0038	0.014518	yes
MSTRG.3674	A02:9964354-9964941	3.27824	0.730665	-2.16564	0.007	0.0240278	yes
MSTRG.3699	A02:10241907-10242909	3.03736	3.17255	0.0628261	0.85505	0.907011	no
MSTRG.3700	A02:10243186-10243988	1.27753	2.19795	0.782797	0.1152	0.219626	no
MSTRG.3703	A02:10279149-10279499	2.99565	0.154342	-4.27867	0.25035	0.385726	no
MSTRG.3704	A02:10280083-10281781	5.3138	6.16899	0.215292	0.45155	0.59081	no
MSTRG.3715	A02:10483553-10483898	1.21204	3.73485	1.62361	0.0645	0.141626	no
MSTRG.3733	A02:10529342-10529967	17.7015	21.5946	0.286794	0.3101	0.450858	no
MSTRG.3734	A02:10569972-10570330	6.33948	0.116023	-5.77188	0.23275	0.368161	no
MSTRG.3736	A02:10572061-10572288	9.61913	0	-	5e-05	0.000336706	yes
MSTRG.3755	A02:10810972-10812186	8.60729	6.52695	-0.39915	0.2271	0.362772	no
MSTRG.376	A01:2552918-2554910	5.97341	5.47488	-0.125727	0.65315	0.762076	no
MSTRG.3800	A02:11415535-11416395	0.842905	4.61317	2.45232	0.0002	0.00116361	yes
MSTRG.3816	A02:11630575-11631333	2.96376	2.54082	-0.222133	0.5903	0.711278	no
MSTRG.3833	A02:11812016-11815126	8.2793	2.95775	-1.48501	5e-05	0.000336706	yes
MSTRG.3859	A02:12164310-12164536	7.40976	4.17534	-0.827533	0.32765	0.470051	no
MSTRG.3861	A02:12182655-12183461	2.51186	3.91628	0.640729	0.10775	0.208835	no
MSTRG.3882	A02:12441065-12442166	1.63918	3.54138	1.11133	0.0043	0.0161018	yes
MSTRG.3904	A02:12639204-12642809	3.16372	2.55383	-0.308962	0.22395	0.359242	no
MSTRG.3942	A02:13043618-13044278	24.8853	80.4339	1.69251	5e-05	0.000336706	yes
MSTRG.3943	A02:13044768-13046080	37.7135	10.7725	-1.80774	5e-05	0.000336706	yes
MSTRG.3945	A02:13076695-13076946	229.043	92.6819	-1.30526	5e-05	0.000336706	yes
MSTRG.3989	A02:13843380-13844971	3.89175	7.32896	0.913188	0.00465	0.0172182	yes
MSTRG.3993	A02:13876521-13876898	23.3433	8.95068	-1.38294	0.00025	0.00141381	yes
MSTRG.4005	A02:14039579-14039983	4.11444	3.07031	-0.42231	0.426	0.567254	no
MSTRG.4011	A02:14112937-14113774	45.8106	37.1115	-0.303814	0.16105	0.281835	no
MSTRG.4026	A02:14272346-14275047	1.18142	0.205437	-2.52375	0.00065	0.00323446	yes
MSTRG.4033	A02:14309322-14311905	7.0452	4.81158	-0.550129	0.0345	0.0866883	no
MSTRG.4036	A02:14390143-14390900	3.52258	9.3742	1.41206	0.0003	0.00165955	yes
MSTRG.4039	A02:14383836-14385999	22.0318	42.8037	0.958149	5e-05	0.000336706	yes
MSTRG.4040	A02:14386183-14388230	14.9327	28.5817	0.936619	5e-05	0.000336706	yes
MSTRG.4082	A02:14850103-14851106	2.39212	1.64652	-0.538871	0.2676	0.404702	no
MSTRG.4102	A02:14991399-14993228	10.3632	13.2712	0.35682	0.1182	0.224074	no
MSTRG.4119	A02:15264074-15265707	2.86252	2.22825	-0.36137	0.25725	0.392734	no
MSTRG.4170	A02:16214059-16214348	12.8786	17.9209	0.47667	0.25775	0.393282	no
MSTRG.4171	A02:16214609-16214968	20.149	20.4126	0.0187547	0.95845	0.974419	no
MSTRG.4187	A02:16498612-16499338	2.12636	3.1608	0.571902	0.2083	0.340743	no
MSTRG.4222	A02:17308665-17309298	2.82781	0.382237	-2.88715	0.015	0.0446605	yes
MSTRG.4236	A02:17668976-17669766	0.815639	2.68502	1.71893	0.0051	0.0185519	yes
MSTRG.4246	A02:17823614-17823834	0.592222	2.08039	1.81265	0.38115	0.52379	no
MSTRG.4261	A02:18286355-18286902	3.63766	5.33529	0.552554	0.18195	0.307954	no
MSTRG.4268	A02:18393538-18394539	6.53059	8.17547	0.324089	0.2821	0.420879	no
MSTRG.4277	A02:18538196-18539403	16.1564	17.8025	0.13997	0.56375	0.688811	no
MSTRG.4284	A02:18607190-18607596	1.25007	1.10559	-0.177194	0.83615	0.894498	no
MSTRG.4286	A02:18628494-18630255	3.81045	3.55436	-0.100372	0.88065	0.924338	no
MSTRG.4287	A02:18628494-18630255	8.06994	4.74774	-0.765319	0.06905	0.149544	no
MSTRG.4299	A02:18939811-18941525	0.573694	2.0837	1.86079	0.01005	0.0322836	yes
MSTRG.4304	A02:19019736-19020050	50.6463	4.05861	-3.6414	5e-05	0.000336706	yes
MSTRG.4306	A02:19033620-19034797	3.1029	5.39139	0.79704	0.0105	0.0334097	yes
MSTRG.4307	A02:19024278-19025901	1.92155	2.59814	0.435206	0.1934	0.322306	no
MSTRG.4319	A02:19240828-19243013	21.9801	20.0313	-0.133941	0.54495	0.673453	no
MSTRG.4361	A02:19578648-19578915	0	3.5105	-	5e-05	0.000336706	yes
MSTRG.4368	A02:19750536-19751219	2914.08	268.194	-3.44169	5e-05	0.000336706	yes
MSTRG.4369	A02:19783447-19783648	8.19793	1.42371	-2.5256	0.1541	0.273709	no
MSTRG.4371	A02:19797685-19798456	2.0991	0.422137	-2.31399	0.00935	0.0304667	yes
MSTRG.4386	A02:20115029-20115335	69.3581	3.48621	-4.31433	5e-05	0.000336706	yes
MSTRG.4409	A02:20380066-20380330	442.879	1588.98	1.84312	5e-05	0.000336706	yes
MSTRG.4423	A02:20601766-20601996	3.30471	4.71802	0.513657	0.5837	0.705673	no
MSTRG.4427	A02:20662106-20663972	3.57867	1.26574	-1.49944	0.00015	0.000904802	yes
MSTRG.4433	A02:20758416-20760232	0.622551	0.685943	0.139896	0.76775	0.847799	no
MSTRG.4446	A02:21084977-21085210	6.75242	8.793	0.38095	0.5702	0.694046	no
MSTRG.4450	A02:21161665-21162297	5.17463	6.13689	0.246052	0.52045	0.651872	no
MSTRG.4451	A02:21158296-21159740	20.8302	16.814	-0.309013	0.21275	0.346156	no
MSTRG.4458	A02:21250207-21250712	1.89284	0	-	5e-05	0.000336706	yes
MSTRG.4460	A02:21257400-21257808	4.89397	3.90567	-0.325433	0.5997	0.719031	no
MSTRG.4463	A02:21309549-21311061	5.00405	1.79258	-1.48106	5e-05	0.000336706	yes
MSTRG.4466	A02:21343108-21344015	2.81868	2.32355	-0.278689	0.46725	0.605527	no
MSTRG.4471	A02:21430763-21431531	1.08388	2.20357	1.02364	0.05185	0.119386	no
MSTRG.4483	A02:21663876-21665361	2.08924	1.65819	-0.333367	0.35165	0.494634	no
MSTRG.4516	A02:22041670-22042363	0.585007	1.50805	1.36616	0.05865	0.131694	no
MSTRG.4537	A02:22236792-22237252	11.2901	13.6782	0.276816	0.40015	0.542706	no
MSTRG.4571	A02:22655123-22656156	7.83983	7.96112	0.0221498	0.93395	0.958677	no
MSTRG.4574	A02:22772641-22773639	127.635	72.8751	-0.808531	0.0001	0.000632766	yes
MSTRG.4578	A02:22785513-22785797	5.19077	0.64973	-2.99804	0.09495	0.189954	no
MSTRG.4591	A02:22986442-22986699	15.3625	10.9197	-0.492478	0.3589	0.50197	no
MSTRG.4626	A02:23441443-23442389	4.67224	2.70898	-0.786364	0.0271	0.0716789	no
MSTRG.4640	A02:23624330-23625377	1.8493	0	-	5e-05	0.000336706	yes
MSTRG.4652	A02:23829259-23829851	0.819761	4.45357	2.44169	0.0032	0.0126056	yes
MSTRG.471	A01:3143977-3145217	1.12739	0.489872	-1.20251	0.0365	0.0906196	no
MSTRG.4712	A02:24389182-24389393	0	7.15332	-	5e-05	0.000336706	yes
MSTRG.4762	A02:25085156-25085468	10.7358	13.6325	0.344622	0.41345	0.555396	no
MSTRG.4785	A02:25413307-25413911	4.9473	2.00809	-1.30081	0.02825	0.0740255	no
MSTRG.4793	A02:25542532-25542898	30.7668	67.2639	1.12846	0.0001	0.000632766	yes
MSTRG.4796	A02:25528918-25529202	45.367	40.4483	-0.165561	0.5971	0.717024	no
MSTRG.4866	A02:26162374-26162810	2.27999	3.41392	0.582405	0.30945	0.450147	no
MSTRG.4899	A02:26462626-26463584	72.7613	103.226	0.504565	0.01215	0.0377173	yes
MSTRG.491	A01:3290718-3291645	83.2164	0.632188	-7.04037	5e-05	0.000336706	yes
MSTRG.4919	A02:26738423-26738625	5.86528	0	-	0.00095	0.00448025	yes
MSTRG.4927	A02:26768937-26770505	30.1713	15.1047	-0.998175	5e-05	0.000336706	yes
MSTRG.497	A01:3321759-3322404	9.90539	4.27415	-1.21257	0.00205	0.00863931	yes
MSTRG.498	A01:3295402-3297318	109.649	129.226	0.237001	0.223	0.358151	no
MSTRG.5001	A03:384832-385239	0.378607	2.21236	2.54682	0.08575	0.17637	no
MSTRG.5005	A03:405905-407285	5.99787	4.79486	-0.322963	0.25575	0.391172	no
MSTRG.5017	A03:464934-465474	10.2876	6.96451	-0.56281	0.09765	0.193937	no
MSTRG.5036	A03:687831-690817	16.4535	14.8955	-0.143514	0.508	0.641609	no
MSTRG.5096	A03:1045424-1046874	1.61139	2.03104	0.333916	0.4982	0.632641	no
MSTRG.5120	A03:1197752-1198192	6.01163	1.32838	-2.17809	0.15965	0.280388	no
MSTRG.5127	A03:1289286-1289660	106.759	84.3969	-0.339099	0.1359	0.248294	no
MSTRG.5270	A03:2179292-2180419	4.41274	4.7575	0.108528	0.72105	0.814584	no
MSTRG.5343	A03:2651483-2652073	5.66353	0.504289	-3.48938	0.0026	0.010549	yes
MSTRG.5381	A03:2795367-2798499	0.547369	2.17514	1.99052	0.01705	0.0495009	yes
MSTRG.5391	A03:2908689-2909545	24.6896	28.3284	0.198348	0.5256	0.656317	no
MSTRG.5463	A03:3359857-3360059	2.67391	0	-	0.0323	0.0822273	no
MSTRG.5528	A03:3745051-3746867	3.22512	1.28186	-1.33111	0.0004	0.00213686	yes
MSTRG.5756	A03:5279879-5280480	2.7867	5.07349	0.864421	0.12315	0.230651	no
MSTRG.580	A01:3997746-3998720	23.8458	28.9776	0.2812	0.3565	0.499591	no
MSTRG.5807	A03:5645060-5647051	2.88443	3.66637	0.346068	0.26325	0.399684	no
MSTRG.5821	A03:5714387-5714644	180.004	266.875	0.568134	0.0153	0.0453841	yes
MSTRG.5852	A03:5981163-5982323	2.27782	1.90371	-0.258843	0.4976	0.632081	no
MSTRG.5867	A03:6198748-6199166	0.411213	2.09214	2.34702	0.06575	0.143804	no
MSTRG.5908	A03:6530132-6531617	1.0854	2.24661	1.04952	0.0093	0.0303321	yes
MSTRG.5962	A03:6988034-6989005	5.09991	6.12324	0.263823	0.3969	0.539295	no
MSTRG.5972	A03:7071182-7072606	5.19824	5.37955	0.0494614	0.8655	0.914079	no
MSTRG.5977	A03:7123175-7125209	5.8312	2.70488	-1.10823	0.0109	0.034435	yes
MSTRG.5988	A03:7204591-7205634	0	6.99152	-	0.09335	0.18748	no
MSTRG.5989	A03:7204591-7205634	1.90918	82.3403	5.43057	5e-05	0.000336706	yes
MSTRG.6002	A03:7303016-7304370	1.75716	4.19763	1.25633	0.00105	0.00488412	yes
MSTRG.603	A01:4209828-4210744	3.54617	10.7521	1.60028	5e-05	0.000336706	yes
MSTRG.604	A01:4204657-4204930	89.5765	86.4352	-0.0515012	0.85015	0.903582	no
MSTRG.6044	A03:7601170-7602269	8.0015	5.91385	-0.436173	0.2303	0.366477	no
MSTRG.605	A01:4228820-4232039	23.6559	6.50482	-1.86262	5e-05	0.000336706	yes
MSTRG.6057	A03:7715660-7716016	10.1881	3.26035	-1.64378	0.00565	0.0202047	yes
MSTRG.6070	A03:7851902-7852543	2.85751	4.40259	0.623597	0.30235	0.442869	no
MSTRG.6080	A03:7974519-7975311	3.14034	3.85895	0.297287	0.42145	0.563212	no
MSTRG.6081	A03:7976256-7978757	1.18752	2.10562	0.82629	0.05655	0.127782	no
MSTRG.6090	A03:8056210-8056631	5.97908	1.51258	-1.98291	0.0058	0.0206378	yes
MSTRG.6116	A03:8304766-8304975	14.5368	12.2466	-0.247323	0.6945	0.794048	no
MSTRG.6129	A03:8398454-8398865	4.66969	2.43417	-0.939898	0.09115	0.184657	no
MSTRG.6135	A03:8424830-8426120	5.108	2.21291	-1.20682	0.00045	0.00236367	yes
MSTRG.6144	A03:8469422-8470601	2.23355	3.66784	0.715592	0.043	0.103237	no
MSTRG.6191	A03:8899508-8900070	1.97101	3.20635	0.701992	0.2345	0.369952	no
MSTRG.6210	A03:9069314-9069887	2.98143	1.40381	-1.08666	0.0518	0.119291	no
MSTRG.6234	A03:9225698-9227521	9.08843	7.34033	-0.308186	0.32135	0.463397	no
MSTRG.6253	A03:9364459-9365698	4.14104	4.86154	0.231422	0.44655	0.586	no
MSTRG.6259	A03:9407153-9407668	2.84106	1.83531	-0.630401	0.25175	0.386879	no
MSTRG.63	A01:423946-425033	10.0592	8.93364	-0.171197	0.5461	0.674187	no
MSTRG.6326	A03:9993968-9994516	0.35246	2.33969	2.73079	0.02865	0.0748206	no
MSTRG.6350	A03:10201748-10203520	1.84781	1.56729	-0.237546	0.49845	0.632872	no
MSTRG.6352	A03:10179403-10180017	1.01102	14.7607	3.86789	0.0001	0.000632766	yes
MSTRG.6353	A03:10180237-10184995	3.8603	45.6979	3.56534	5e-05	0.000336706	yes
MSTRG.6373	A03:10373710-10374591	0.865902	2.385	1.46171	0.0152	0.0451547	yes
MSTRG.6390	A03:10493292-10494815	16.5811	17.3897	0.0686917	0.76475	0.845659	no
MSTRG.6424	A03:10750340-10751118	0	2.5052	-	5e-05	0.000336706	yes
MSTRG.6458	A03:11019566-11020600	0.677554	2.68066	1.98418	0.00125	0.0056541	yes
MSTRG.6468	A03:11055277-11055769	121.361	192.259	0.663746	0.0283	0.0741008	no
MSTRG.649	A01:4535108-4537366	4.16093	0.927439	-2.16558	5e-05	0.000336706	yes
MSTRG.651	A01:4601332-4601656	117.199	379.903	1.69668	5e-05	0.000336706	yes
MSTRG.6525	A03:11501078-11504927	3.35495	0.288894	-3.53768	5e-05	0.000336706	yes
MSTRG.6544	A03:11647439-11648482	1.7003	2.73815	0.687417	0.07	0.151097	no
MSTRG.6551	A03:11686740-11687572	3.78859	9.90427	1.38639	0.00015	0.000904802	yes
MSTRG.6621	A03:12187711-12188673	0.147545	4.11941	4.80321	0.019	0.0539931	no
MSTRG.6674	A03:12576630-12578770	11.6703	9.09123	-0.360292	0.10115	0.199312	no
MSTRG.6675	A03:12580246-12581132	106.308	23.7927	-2.15967	5e-05	0.000336706	yes
MSTRG.6718	A03:13034106-13034551	0.504664	2.28291	2.17748	0.05475	0.124694	no
MSTRG.6721	A03:13074284-13078879	2.90498	0.08599	-5.07822	0.2032	0.334323	no
MSTRG.6734	A03:13159599-13160594	137.778	208.336	0.596569	0.00265	0.0107301	yes
MSTRG.6756	A03:13437210-13438649	3.75915	4.82487	0.360085	0.21835	0.352633	no
MSTRG.6776	A03:13608305-13609233	0.489183	2.14476	2.13237	0.00395	0.0149782	yes
MSTRG.6782	A03:13659046-13659786	2.8105	2.33404	-0.267992	0.52535	0.656123	no
MSTRG.680	A01:4895081-4895608	334.258	251.593	-0.409867	0.0361	0.0898344	no
MSTRG.682	A01:4897822-4898075	4.24525	25.2114	2.57016	0.0024	0.00985226	yes
MSTRG.6830	A03:14042625-14044348	4.89054	2.93102	-0.73859	0.02255	0.061917	no
MSTRG.6853	A03:14188819-14190860	2.59209	2.48403	-0.0614349	0.8803	0.924144	no
MSTRG.6854	A03:14191738-14192130	2.09125	2.68657	0.361402	0.79465	0.865935	no
MSTRG.6930	A03:14602313-14602557	5.0228	12.5589	1.32214	0.0542	0.123694	no
MSTRG.6958	A03:14833761-14836888	4.42455	3.65799	-0.274479	0.26145	0.397611	no
MSTRG.7007	A03:15137021-15137685	3.86647	0.648988	-2.57475	0.0034	0.0132586	yes
MSTRG.7008	A03:15128209-15130320	3.6467	5.42541	0.573139	0.03845	0.0944518	no
MSTRG.7010	A03:15139025-15139734	2.3382	8.64886	1.88711	0.0001	0.000632766	yes
MSTRG.7015	A03:15192663-15193633	7.11602	10.0711	0.501083	0.0751	0.159464	no
MSTRG.7033	A03:15323936-15324191	0.706452	11.1418	3.97924	0.16175	0.282546	no
MSTRG.7086	A03:15747084-15748259	30.2851	0.0682396	-8.79378	0.23275	0.368161	no
MSTRG.7088	A03:15701631-15701967	244.878	278.013	0.183087	0.42445	0.565812	no
MSTRG.7097	A03:15765682-15766633	69.7907	36.9306	-0.918218	5e-05	0.000336706	yes
MSTRG.7098	A03:15761963-15765367	7.75374	8.44085	0.122496	0.59535	0.7156	no
MSTRG.7153	A03:16155951-16156328	0.337663	1.89441	2.48809	0.22885	0.36494	no
MSTRG.717	A01:5204251-5204783	0.739302	0.219508	-1.75189	0.1786	0.303667	no
MSTRG.7179	A03:16384355-16385004	9.78124	11.1814	0.193008	0.6484	0.758157	no
MSTRG.7192	A03:16449081-16450035	7.98539	5.93173	-0.42891	0.3049	0.445224	no
MSTRG.7193	A03:16450646-16451272	2.77435	2.86383	0.0457954	0.9443	0.964994	no
MSTRG.7210	A03:16573285-16573909	3.90557	1.97027	-0.987142	0.10545	0.205592	no
MSTRG.7212	A03:16593770-16594280	204.904	293.413	0.517984	0.0165	0.048185	yes
MSTRG.7214	A03:16637158-16639656	5.44781	4.35012	-0.324622	0.2069	0.33903	no
MSTRG.7235	A03:16788082-16790842	4.03938	5.08362	0.331724	0.18515	0.312064	no
MSTRG.7244	A03:16872645-16874472	19.4985	11.0231	-0.822829	0.00055	0.0028116	yes
MSTRG.7245	A03:16868148-16868699	1.34397	2.0127	0.58263	0.33595	0.478341	no
MSTRG.7254	A03:16909843-16911988	2.29876	3.20951	0.481496	0.09485	0.189823	no
MSTRG.7294	A03:17245628-17246691	7.23244	13.062	0.852825	0.0016	0.00699445	yes
MSTRG.7301	A03:17374845-17375358	3.33968	2.96095	-0.17365	0.7132	0.808665	no
MSTRG.7302	A03:17376344-17376698	3.84534	3.38582	-0.183604	0.7574	0.84043	no
MSTRG.7317	A03:17531611-17532119	2.24023	1.11974	-1.00048	0.11985	0.226294	no
MSTRG.7319	A03:17521660-17525894	3.81879	5.00318	0.389731	0.1182	0.224074	no
MSTRG.7328	A03:17689405-17689885	1.40052	2.63936	0.914228	0.14685	0.263908	no
MSTRG.7384	A03:18093432-18096980	1.479	0.0693299	-4.415	0.00035	0.00189996	yes
MSTRG.7395	A03:18223766-18224835	11.398	8.81653	-0.370499	0.1539	0.273476	no
MSTRG.7403	A03:18309082-18309376	0.979006	3.20061	1.70896	0.12325	0.230792	no
MSTRG.7404	A03:18307628-18308574	7.85875	15.2654	0.95789	0.0005	0.00258683	yes
MSTRG.7428	A03:18567583-18569327	0.349742	5.8285	4.05876	0.02715	0.0717635	no
MSTRG.7448	A03:18720695-18721390	9.07275	5.65951	-0.680862	0.0442	0.105546	no
MSTRG.7466	A03:18936765-18937360	0.508292	0.345221	-0.558138	0.6107	0.727124	no
MSTRG.7486	A03:19177617-19179233	4.10481	2.31644	-0.825407	0.008	0.026836	yes
MSTRG.750	A01:5395790-5396557	7.43813	3.43925	-1.11285	0.0022	0.00916754	yes
MSTRG.7513	A03:19464705-19465929	21.0078	21.666	0.0445079	0.8755	0.920839	no
MSTRG.7533	A03:19714918-19715913	0.750329	2.26156	1.59172	0.00515	0.0186947	yes
MSTRG.7538	A03:19759783-19760633	1.605	3.18113	0.98697	0.0245	0.066087	no
MSTRG.7577	A03:20012047-20012507	6.37432	4.27763	-0.575459	0.18045	0.305954	no
MSTRG.7582	A03:20022430-20023274	8.13525	3.89576	-1.06228	0.002	0.00845543	yes
MSTRG.7611	A03:20211091-20212042	0.798578	2.08095	1.38173	0.01235	0.038253	yes
MSTRG.7612	A03:20212556-20213150	2.42012	3.68014	0.604681	0.17965	0.304857	no
MSTRG.7619	A03:20247190-20247536	4.6049	4.36936	-0.0757479	0.88535	0.927421	no
MSTRG.7649	A03:20535938-20536713	1.72416	2.79718	0.698082	0.11505	0.2194	no
MSTRG.7653	A03:20561524-20561863	5.57159	1.31763	-2.08015	0.1338	0.245196	no
MSTRG.766	A01:5563355-5563878	24.0139	32.6211	0.441937	0.0858	0.176447	no
MSTRG.7734	A03:21299512-21299925	5.98538	4.64531	-0.365668	0.697	0.796025	no
MSTRG.7757	A03:21445290-21446381	5.89411	6.48826	0.138557	0.62675	0.740386	no
MSTRG.7760	A03:21468939-21469689	3.90153	3.50292	-0.155481	0.7088	0.805313	no
MSTRG.7771	A03:21604544-21605414	4.98053	4.38931	-0.182306	0.58635	0.708048	no
MSTRG.7805	A03:21956029-21956873	3.1802	1.69566	-0.907275	0.05555	0.126135	no
MSTRG.7806	A03:21958153-21958361	7.38546	6.17534	-0.25817	0.78595	0.860435	no
MSTRG.7829	A03:22116538-22117585	1.55951	1.80089	0.207615	0.6305	0.743524	no
MSTRG.7854	A03:22342758-22343532	2.69438	1.27438	-1.08016	0.02915	0.0758635	no
MSTRG.7919	A03:22763223-22763997	67.809	19.4283	-1.80332	5e-05	0.000336706	yes
MSTRG.7943	A03:22920572-22921249	1.4709	4.80004	1.70635	0.0019	0.00808783	yes
MSTRG.7958	A03:23063759-23063997	1.02773	4.83416	2.2338	0.14315	0.258676	no
MSTRG.7982	A03:23328509-23328800	6.73239	3.00389	-1.16429	0.094	0.1885	no
MSTRG.8010	A03:23677124-23678021	3.12565	3.37799	0.112008	0.83215	0.891724	no
MSTRG.8013	A03:23588817-23590125	10.9081	10.417	-0.0664603	0.81655	0.881204	no
MSTRG.8035	A03:24073542-24074092	84.2446	48.2075	-0.805329	0.0008	0.0038697	yes
MSTRG.8064	A03:24449300-24450075	1.83129	2.13	0.217996	0.6336	0.746076	no
MSTRG.8065	A03:24502971-24508378	7.24256	10.6315	0.553776	0.01235	0.038253	yes
MSTRG.8101	A03:24890457-24891513	1.40501	0.387831	-1.85708	0.0335	0.0847483	no
MSTRG.8102	A03:24898424-24899262	2.42682	0.600719	-2.01431	0.01365	0.0414374	yes
MSTRG.8109	A03:25012275-25013512	3.59701	2.44587	-0.556448	0.09325	0.187387	no
MSTRG.8117	A03:25058925-25059927	40.6814	22.9068	-0.828595	0.0004	0.00213686	yes
MSTRG.8120	A03:25111727-25112169	1.98343	3.14028	0.662896	0.36345	0.506227	no
MSTRG.8129	A03:25273791-25274411	0.869293	1.50446	0.791334	0.2211	0.355858	no
MSTRG.816	A01:6008739-6009879	58.669	46.6691	-0.330132	0.1402	0.25445	no
MSTRG.8162	A03:25605734-25606087	3.53794	0	-	5e-05	0.000336706	yes
MSTRG.822	A01:6065808-6066701	1.09117	2.11898	0.957497	0.05395	0.123235	no
MSTRG.8290	A03:26631714-26634491	12.8459	13.7075	0.0936543	0.66395	0.770331	no
MSTRG.8315	A03:26938296-26939831	0.938039	0	-	5e-05	0.000336706	yes
MSTRG.8346	A03:27352181-27352796	7.26454	4.26815	-0.767262	0.03715	0.091955	no
MSTRG.8362	A03:27566143-27567172	1.41988	5.18022	1.86725	0.0004	0.00213686	yes
MSTRG.8383	A03:27883100-27884009	3.21936	5.62146	0.80417	0.0714	0.153501	no
MSTRG.8410	A03:28121941-28122747	2.13602	0.933331	-1.19446	0.05955	0.133222	no
MSTRG.8425	A03:28306684-28307383	0.965778	2.13377	1.14364	0.10555	0.205729	no
MSTRG.8462	A03:28727871-28729373	8.33562	16.3244	0.969671	0.0001	0.000632766	yes
MSTRG.8466	A03:28731635-28733015	2.00755	2.71989	0.438113	0.1979	0.327769	no
MSTRG.8484	A03:28960869-28961215	13.9441	18.1521	0.380487	0.27255	0.410385	no
MSTRG.8485	A03:28959328-28960330	4.85208	5.52887	0.188381	0.5486	0.676375	no
MSTRG.8502	A03:29332527-29333908	19.7887	20.0916	0.0219155	0.9299	0.955953	no
MSTRG.855	A01:6304239-6304640	2.72471	0.472336	-2.52822	0.0737	0.157282	no
MSTRG.8589	A03:30115252-30117148	2.54797	4.30494	0.756643	0.0094	0.030601	yes
MSTRG.8616	A03:30389193-30391876	239.62	304.498	0.34568	0.10615	0.206624	no
MSTRG.8646	A03:30789419-30790493	1.57948	1.20823	-0.386554	0.4222	0.563822	no
MSTRG.8649	A03:30829921-30832055	52.459	4.70708	-3.47829	5e-05	0.000336706	yes
MSTRG.8650	A03:30839772-30840104	14.4218	16.3737	0.183128	0.6105	0.727041	no
MSTRG.8654	A03:30931069-30932289	0.905579	2.53533	1.48526	0.0022	0.00916754	yes
MSTRG.8686	A03:31647216-31647462	7.41456	4.77304	-0.635453	0.3808	0.523516	no
MSTRG.8687	A04:3819-5411	6.90261	7.63235	0.144984	0.63565	0.747732	no
MSTRG.8739	A04:426827-427453	121.336	21.5057	-2.49622	5e-05	0.000336706	yes
MSTRG.8741	A04:415426-421415	4.40827	0.500136	-3.13982	0.0371	0.0918638	no
MSTRG.8742	A04:415426-421415	4.04354	0.808165	-2.3229	5e-05	0.000336706	yes
MSTRG.8743	A04:459426-460658	19.0101	19.5773	0.042415	0.8491	0.902879	no
MSTRG.8749	A04:583945-587052	206.3	72.2043	-1.51459	5e-05	0.000336706	yes
MSTRG.8766	A04:696692-698549	3.72143	0.607703	-2.61442	0.0015	0.00661537	yes
MSTRG.8767	A04:696692-698549	3.00323	0.507579	-2.56481	0.01245	0.0384986	yes
MSTRG.880	A01:6483619-6483840	16.2566	9.44028	-0.78412	0.196	0.325414	no
MSTRG.8805	A04:1109534-1110689	4.64819	0	-	5e-05	0.000336706	yes
MSTRG.8816	A04:1221914-1222194	76.6488	93.2992	0.283601	0.27905	0.417378	no
MSTRG.8842	A04:1472814-1474675	113.794	38.3117	-1.57057	5e-05	0.000336706	yes
MSTRG.8845	A04:1554823-1555080	0.931058	4.50519	2.27465	0.1253	0.233455	no
MSTRG.8847	A04:1511328-1511846	11.4277	13.5745	0.248365	0.4326	0.572951	no
MSTRG.8857	A04:1685545-1686504	7.82253	7.82195	-0.000107296	0.99875	0.998822	no
MSTRG.8864	A04:1778761-1779436	5.41814	4.97182	-0.124024	0.78145	0.857225	no
MSTRG.8922	A04:2527179-2527892	13.8136	17.3188	0.326252	0.21445	0.348129	no
MSTRG.8924	A04:2547199-2547858	1.582	1.93442	0.290156	0.56955	0.693527	no
MSTRG.8927	A04:2667515-2667748	3.92701	6.07289	0.628954	0.45485	0.593734	no
MSTRG.8945	A04:2891274-2891619	1.68758	0.31813	-2.40726	0.15535	0.275333	no
MSTRG.8957	A04:3112108-3112338	8.19717	0	-	5e-05	0.000336706	yes
MSTRG.896	A01:6635157-6636202	1.28608	3.07033	1.25542	0.0048	0.017654	yes
MSTRG.8984	A04:3450503-3451196	24.0796	28.551	0.245728	0.2955	0.435903	no
MSTRG.8985	A04:3477693-3478207	3.28731	2.79726	-0.23289	0.628	0.741266	no
MSTRG.9001	A04:3626956-3627584	6.76233	4.42296	-0.612507	0.0915	0.185165	no
MSTRG.9040	A04:4076567-4076828	6.09892	4.64221	-0.393744	0.5504	0.677516	no
MSTRG.9055	A04:4317309-4317618	10.2437	3.77097	-1.44173	0.01885	0.0536324	no
MSTRG.9095	A04:4866856-4867096	1.00045	0	-	0.05585	0.126579	no
MSTRG.9132	A04:5466694-5466942	15.4714	11.7679	-0.394751	0.4335	0.573762	no
MSTRG.9138	A04:5548722-5548968	5.68299	5.44108	-0.0627556	0.94035	0.96247	no
MSTRG.9159	A04:5945477-5945687	1.42099	4.03835	1.50687	0.35895	0.50199	no
MSTRG.9160	A04:6017115-6017640	0.486766	0.418972	-0.216376	0.86425	0.913347	no
MSTRG.9163	A04:6027826-6028218	5.99499	2.15339	-1.47715	0.01995	0.0561832	no
MSTRG.9177	A04:6248524-6249859	1.37574	2.94905	1.10004	0.0098	0.0316153	yes
MSTRG.9193	A04:6555358-6556153	1.41247	1.53838	0.123195	0.8044	0.872549	no
MSTRG.9230	A04:7024606-7024839	10.495	9.02641	-0.217481	0.7303	0.82091	no
MSTRG.9231	A04:7025158-7025374	25.4422	18.8061	-0.436023	0.3849	0.527436	no
MSTRG.9232	A04:7043220-7044143	2.28132	5.24911	1.2022	0.00205	0.00863931	yes
MSTRG.9241	A04:7200314-7200872	1.15595	2.39804	1.05278	0.0817	0.169869	no
MSTRG.9277	A04:7843219-7843494	4406.9	5597.38	0.344989	0.0925	0.186687	no
MSTRG.9294	A04:7999697-8005473	3.83892	2.81062	-0.44981	0.04725	0.110938	no
MSTRG.9296	A04:8008917-8011669	11.0387	14.7254	0.415743	0.07335	0.156715	no
MSTRG.9347	A04:8583176-8583823	34.528	22.9688	-0.58809	0.02225	0.0613106	no
MSTRG.9353	A04:8637893-8638287	1.84369	1.53338	-0.265877	0.7116	0.807408	no
MSTRG.9373	A04:8847242-8849094	1.15656	2.92252	1.33738	0.00735	0.025078	yes
MSTRG.9378	A04:8944800-8945965	2.60504	0.959137	-1.4415	0.0027	0.0109103	yes
MSTRG.9390	A04:9036800-9037032	7.82186	0.79902	-3.29121	0.1596	0.280353	no
MSTRG.9393	A04:9046202-9047223	8.10772	5.51954	-0.554749	0.0587	0.131764	no
MSTRG.9404	A04:9126940-9127151	8.82094	4.08928	-1.10908	0.2381	0.373686	no
MSTRG.9448	A04:9801456-9802315	4.3459	0.0749048	-5.85845	0.1416	0.25649	no
MSTRG.9449	A04:9820620-9822019	21.9079	10.4145	-1.07285	5e-05	0.000336706	yes
MSTRG.9481	A04:10165082-10165304	95.8375	176.812	0.883551	0.0034	0.0132586	yes
MSTRG.9501	A04:10448712-10449946	4.5543	3.65064	-0.319082	0.4581	0.597138	no
MSTRG.9505	A04:10527764-10528257	3.75071	4.83012	0.364894	0.4065	0.548783	no
MSTRG.9506	A04:10541168-10541779	2.71518	0.269211	-3.33424	0.0199	0.0560707	no
MSTRG.9509	A04:10557304-10557973	10.7617	2.94866	-1.86777	0.0001	0.000632766	yes
MSTRG.9512	A04:10654206-10655710	1.69549	0.424659	-1.99733	0.001	0.00468357	yes
MSTRG.9514	A04:10658787-10659067	4.38538	0.882096	-2.31369	0.08985	0.182647	no
MSTRG.9516	A04:10701758-10702052	0.462801	2.46936	2.41567	0.17245	0.296135	no
MSTRG.9520	A04:10723921-10724865	2.11588	2.89118	0.450403	0.24665	0.382307	no
MSTRG.9533	A04:10869083-10869991	2.36081	1.093	-1.11098	0.0362	0.090011	no
MSTRG.9544	A04:11022695-11023192	4.14539	0.495479	-3.06461	0.01045	0.0332924	yes
MSTRG.9552	A04:11102129-11102486	0.638691	2.52297	1.98194	0.10855	0.209991	no
MSTRG.9557	A04:11166765-11167771	9.84974	0.0273301	-8.49345	0.23275	0.368161	no
MSTRG.9565	A04:11259938-11261209	1.65618	1.57274	-0.0745772	0.85075	0.903928	no
MSTRG.9593	A04:11663676-11666595	4.80723	2.85146	-0.753506	0.0032	0.0126056	yes
MSTRG.9603	A04:11736510-11738361	29.1727	23.1317	-0.334746	0.16085	0.281609	no
MSTRG.9632	A04:12072204-12073166	3.62731	0.57081	-2.66782	0.00045	0.00236367	yes
MSTRG.9665	A04:12440042-12441276	1.65125	3.48751	1.07864	0.00765	0.0258767	yes
MSTRG.9717	A04:12903919-12904995	4.20922	3.90819	-0.107052	0.79535	0.866338	no
MSTRG.9747	A04:13308690-13309131	22.6598	17.514	-0.37163	0.21765	0.35191	no
MSTRG.9768	A04:13474440-13474966	10.5319	13.1097	0.315859	0.34085	0.483319	no
MSTRG.9781	A04:13728879-13729311	0.434466	0.710201	0.708983	0.539	0.668292	no
MSTRG.9815	A04:14094407-14095403	23.5794	38.0063	0.68871	0.00175	0.00754491	yes
MSTRG.982	A01:7548897-7550279	1.16643	1.49413	0.3572	0.3875	0.529957	no
MSTRG.9890	A04:14858160-14861040	22.2916	39.758	0.834744	5e-05	0.000336706	yes
MSTRG.9892	A04:14934213-14936012	10.8601	14.3488	0.401892	0.09025	0.183233	no
MSTRG.9893	A04:14936235-14940028	12.1533	14.8336	0.287514	0.15885	0.279774	no
MSTRG.9952	A04:15412423-15412649	3.12656	2.52209	-0.309961	0.7919	0.864201	no
MSTRG.9957	A04:15471071-15472144	10.2372	10.2971	0.00841605	0.97305	0.982137	no
MSTRG.9959	A04:15473533-15475419	2.48094	2.00944	-0.304096	0.3326	0.474953	no
MSTRG.9975	A04:15605331-15606248	81.4055	140.804	0.79049	0.0005	0.00258683	yes
MSTRG.9989	A04:15700996-15701891	2.88961	3.96294	0.455699	0.19335	0.3223	no
natural antisense transcripts (NATs)
MSTRG.10013	A04:15950831-15952453	4.38054	1.7562	-1.31865	0.6017	0.720715	no
MSTRG.10058	A04:16292280-16293302	1.2155	0.877836	-0.469532	0.56715	0.691723	no
MSTRG.10066	A04:16297799-16316386	0.970437	1.20064	0.307091	0.8286	0.889321	no
MSTRG.10130	A04:16929633-16930605	1.53733	3.08638	1.00549	0.0517	0.119169	no
MSTRG.10158	A04:17103126-17104264	3.28968	1.23967	-1.40799	0.00135	0.00604271	yes
MSTRG.10223	A04:17629220-17630472	1.4255	6.27383	2.13788	0.02265	0.0621243	no
MSTRG.10334	A04:18507892-18510139	3.73396	3.59297	-0.05553	0.8673	0.915356	no
MSTRG.10412	A04:18983869-18984551	0.207932	2.11219	3.34455	0.25075	0.386087	no
MSTRG.10442	A04:19253997-19257880	2.00655	2.71461	0.436026	0.1332	0.244321	no
MSTRG.10467	A05:157415-158247	0.884936	6.0396	2.77081	5e-05	0.000336706	yes
MSTRG.1049	A01:8020833-8024698	1.59246	1.92698	0.275083	0.8289	0.889506	no
MSTRG.10496	A05:362560-365351	29.8119	24.7848	-0.266433	0.21855	0.352792	no
MSTRG.10594	A05:1100648-1101760	0.599026	1.87329	1.64489	0.5185	0.650276	no
MSTRG.10616	A05:1214145-1214909	0.184148	2.80398	3.92854	0.20535	0.337144	no
MSTRG.10694	A05:1726383-1728261	4.39938	0.423523	-3.37679	0.0001	0.000632766	yes
MSTRG.1077	A01:8159678-8162662	3.66054	3.15918	-0.212508	0.78165	0.857377	no
MSTRG.10817	A05:2618058-2620312	0.488958	2.18765	2.1616	0.0177	0.0509425	no
MSTRG.10870	A05:3016339-3017727	2.30942	1.91492	-0.270248	0.72735	0.818915	no
MSTRG.10874	A05:3070716-3071634	2.24945	2.97811	0.404825	0.3696	0.512362	no
MSTRG.10894	A05:3213768-3216187	0.612413	1.54724	1.33712	0.17935	0.304534	no
MSTRG.1092	A01:8336080-8342578	0	17.68	-	0.0557	0.126404	no
MSTRG.10941	A05:3685098-3689012	0.0807323	1.65175	4.35471	0.095	0.189973	no
MSTRG.10943	A05:3713379-3714560	13.0298	66.3329	2.34791	5e-05	0.000336706	yes
MSTRG.11001	A05:4244759-4246889	3.38327	9.11946	1.43053	0.10945	0.211278	no
MSTRG.11039	A05:4453579-4517689	3.40204	2.68685	-0.340486	0.63845	0.750108	no
MSTRG.11063	A05:4889613-4890406	7.83988	7.76041	-0.0146979	0.96175	0.976563	no
MSTRG.11082	A05:4981711-4984624	1.1336	9.43435	3.05701	0.10955	0.211383	no
MSTRG.11107	A05:5175893-5179066	1.31116	0.895752	-0.549667	0.1822	0.308172	no
MSTRG.11163	A05:5764913-5767099	0.122626	2.00554	4.03165	0.2408	0.376377	no
MSTRG.11179	A05:5865153-5867309	6.67856	5.3075	-0.331505	0.1753	0.299462	no
MSTRG.1126	A01:8647393-8649614	2.40677	3.79435	0.656751	0.5818	0.704017	no
MSTRG.11368	A05:7890823-7891655	3.07834	1.89119	-0.702855	0.0933	0.18746	no
MSTRG.11440	A05:8826219-8830315	14.6929	14.6847	-0.000814174	0.9979	0.998079	no
MSTRG.11467	A05:9393179-9394499	3.52967	4.14744	0.23269	0.4721	0.6098	no
MSTRG.11526	A05:10730996-10731986	2.94893	3.28307	0.154852	0.6587	0.766025	no
MSTRG.1162	A01:9164637-9168256	2.20509	3.90119	0.823074	0.01615	0.0473414	yes
MSTRG.11620	A05:12444575-12444902	46.8414	39.9803	-0.228495	0.42575	0.567057	no
MSTRG.11628	A05:12492432-12499557	1.36908	1.78665	0.384043	0.6187	0.733892	no
MSTRG.11653	A05:13053754-13060483	3.88007	4.88631	0.332664	0.13135	0.241659	no
MSTRG.11674	A05:13603414-13606808	1.54712	2.54934	0.720541	0.376	0.518758	no
MSTRG.11736	A05:15158619-15167895	0.303184	2.84667	3.23101	0.38955	0.532134	no
MSTRG.11738	A05:15158619-15167895	6.40275	10.6955	0.740246	0.0003	0.00165955	yes
MSTRG.11742	A05:15206976-15208029	6.55303	5.07082	-0.369943	0.20625	0.338203	no
MSTRG.11835	A05:16839977-16842389	1.12659	1.95457	0.79489	0.32345	0.465558	no
MSTRG.11837	A05:16819519-16826709	5.62962	6.37888	0.180265	0.60175	0.720715	no
MSTRG.11840	A05:16861710-16863484	5.16338	5.03161	-0.0372968	0.8831	0.925933	no
MSTRG.11853	A05:17037141-17039109	24.3915	22.3798	-0.124185	0.6736	0.777677	no
MSTRG.11902	A05:17659998-17662363	8.93328	0.26298	-5.08617	0.15525	0.275208	no
MSTRG.11949	A05:18123648-18125618	1.59059	2.4635	0.63115	0.1137	0.21748	no
MSTRG.12014	A05:18810860-18812534	0.441217	2.0099	2.18756	0.02525	0.0677561	no
MSTRG.12022	A05:18845212-18846651	1.89844	1.62684	-0.222739	0.75205	0.836758	no
MSTRG.12037	A05:18997146-18999006	1.19489	3.3502	1.48737	0.04945	0.115134	no
MSTRG.12184	A05:20370592-20371554	1.16818	2.16566	0.890548	0.2087	0.341178	no
MSTRG.12190	A05:20422087-20424343	3.01528	1.86342	-0.694339	0.1399	0.254037	no
MSTRG.12205	A05:20528374-20530733	3.47967	4.51349	0.375295	0.6015	0.720601	no
MSTRG.1221	A01:9622098-9623796	2.13046	1.3048	-0.707337	0.28125	0.419902	no
MSTRG.12213	A05:20621116-20622297	0.755401	2.53755	1.74812	0.297	0.437214	no
MSTRG.12375	A05:21889693-21892367	6.63426	6.35134	-0.0628763	0.82325	0.885898	no
MSTRG.12407	A05:22060444-22062143	5.32356	3.15731	-0.753696	0.0653	0.142955	no
MSTRG.12447	A05:22307051-22307846	2.72585	0.893419	-1.6093	0.5848	0.706696	no
MSTRG.12490	A05:22614084-22616060	1.98161	1.63107	-0.280851	0.4701	0.608203	no
MSTRG.12513	A05:22714826-22716548	1.4966	2.22384	0.571369	0.2351	0.370626	no
MSTRG.12519	A05:22733950-22742725	2.19862	5.20799	1.24413	0.1959	0.325306	no
MSTRG.12544	A05:22906404-22908286	3.32294	6.06033	0.866935	0.00685	0.0236322	yes
MSTRG.1260	A01:10033522-10034542	9.3492	4.26156	-1.13346	0.0003	0.00165955	yes
MSTRG.127	A01:944322-946019	2.02037	6.16713	1.60998	0.04435	0.105768	no
MSTRG.12739	A05:24124352-24125437	1.01946	4.40654	2.11184	0.00015	0.000904802	yes
MSTRG.12801	A05:24547922-24550430	2.89982	0.57737	-2.3284	0.0857	0.176319	no
MSTRG.12901	A05:25133990-25140438	2.16457	2.72564	0.332516	0.58205	0.704167	no
MSTRG.12937	A06:43547-47097	4.10602	2.23408	-0.878059	0.0289	0.0753323	no
MSTRG.13103	A06:1416127-1417089	1.24195	1.57157	0.339603	0.52975	0.659698	no
MSTRG.13150	A06:1827510-1829778	20891.1	4867.75	-2.10156	5e-05	0.000336706	yes
MSTRG.13218	A06:2585193-2586431	0.387979	1.59336	2.03803	0.33755	0.480031	no
MSTRG.13225	A06:2619414-2630192	1.52249	2.10338	0.466281	0.15115	0.269844	no
MSTRG.13229	A06:2638752-2644277	3.38236	3.41318	0.0130843	0.96175	0.976563	no
MSTRG.13327	A06:3306907-3308103	3.84531	6.12885	0.672517	0.0603	0.134511	no
MSTRG.13370	A06:3508328-3522237	2.3236	2.08079	-0.159232	0.78335	0.858701	no
MSTRG.13391	A06:3688760-3696668	0.181198	2.38932	3.72096	5e-05	0.000336706	yes
MSTRG.1355	A01:10996546-10998363	2.42968	0.223612	-3.4417	0.03105	0.0798249	no
MSTRG.13554	A06:5176241-5176794	2.68725	3.07733	0.195548	0.7007	0.798811	no
MSTRG.13764	A06:6683265-6684103	1.40524	1.05748	-0.410181	0.6393	0.75079	no
MSTRG.13778	A06:6786150-6788676	1.88449	1.59564	-0.240042	0.43855	0.57814	no
MSTRG.13790	A06:6849688-6851066	0.900786	1.01374	0.170425	0.79415	0.86564	no
MSTRG.13799	A06:6974092-6977074	3.58895	3.1505	-0.187984	0.6002	0.719351	no
MSTRG.13804	A06:6984968-6986885	2.52222	7.63581	1.59809	0.33005	0.472497	no
MSTRG.13887	A06:7861677-7863241	1.0597	2.90167	1.45323	0.44365	0.583045	no
MSTRG.13955	A06:8595464-8599322	5.18281	0.514003	-3.33389	0.23075	0.366984	no
MSTRG.14060	A06:9844822-9846324	0.997362	3.03926	1.60753	0.00225	0.00934517	yes
MSTRG.14086	A06:10175728-10177834	1.76813	2.36842	0.421699	0.62195	0.736557	no
MSTRG.14105	A06:10327134-10328091	1.50563	4.31996	1.52066	0.5418	0.670958	no
MSTRG.14121	A06:10494907-10499428	0.841999	3.11864	1.88903	0.0036	0.0138928	yes
MSTRG.14161	A06:11001571-11002113	3.86952	6.37423	0.720094	0.14435	0.26054	no
MSTRG.14206	A06:11744597-11745428	1.6926	0.510251	-1.72996	0.1273	0.236187	no
MSTRG.1422	A01:11822398-11824749	4.45787	4.05527	-0.136555	0.59225	0.712888	no
MSTRG.14321	A06:13791883-13792669	2.04986	4.4188	1.10813	0.01235	0.038253	yes
MSTRG.14328	A06:13870496-13871042	75.407	69.031	-0.127453	0.54955	0.677008	no
MSTRG.14339	A06:14036800-14039193	2.59661	4.16262	0.680864	0.13875	0.252442	no
MSTRG.14369	A06:14539432-14540545	0.687462	2.02077	1.55555	0.33545	0.477848	no
MSTRG.14378	A06:14580895-14581794	3.17201	4.98142	0.651159	0.2849	0.423967	no
MSTRG.14395	A06:14764082-14765613	0.110368	1.26219	3.51554	0.26835	0.405506	no
MSTRG.14487	A06:15479844-15485235	2.63216	0.499009	-2.39911	0.3689	0.511696	no
MSTRG.14523	A06:15729617-15734968	1.32487	1.67625	0.339391	0.64185	0.752739	no
MSTRG.14524	A06:15737498-15741870	3.00996	2.89418	-0.0565861	0.8317	0.891482	no
MSTRG.14662	A06:17028885-17032125	5.80407	0	-	0.1217	0.228565	no
MSTRG.147	A01:1059065-1060762	4.5888	6.78109	0.563402	0.13425	0.24594	no
MSTRG.14735	A06:17721984-17723353	5.69469	3.07883	-0.887233	0.03815	0.0938802	no
MSTRG.14742	A06:17773739-17774449	2.3381	1.52382	-0.617649	0.3347	0.477146	no
MSTRG.14763	A06:17980109-17980940	1.99841	0.0550181	-5.18281	0.36195	0.504919	no
MSTRG.14820	A06:18505755-18507206	1.12944	1.61918	0.519657	0.35745	0.500696	no
MSTRG.14865	A06:18871401-18876144	0.645026	3.67625	2.5108	0.0119	0.0371148	yes
MSTRG.14871	A06:18877757-18887604	4.92532	5.0966	0.0493177	0.8939	0.933257	no
MSTRG.1489	A01:13441363-13443721	25.942	21.0018	-0.304773	0.2879	0.427473	no
MSTRG.14902	A06:19179735-19183509	0.39026	2.4718	2.66306	0.1211	0.227975	no
MSTRG.14938	A06:19784743-19856707	214.684	297.552	0.470929	0.0574	0.129367	no
MSTRG.15105	A06:21094272-21098638	2.80088	7.26303	1.37469	0.0027	0.0109103	yes
MSTRG.15223	A06:21921758-21922966	1.43421	1.99098	0.473226	0.6462	0.756282	no
MSTRG.15328	A06:22928774-22930436	0.354029	2.2964	2.69743	0.001	0.00468357	yes
MSTRG.15362	A06:23167675-23169724	1.70175	2.18088	0.357886	0.57005	0.693924	no
MSTRG.1546	A01:14577995-14579322	3.46572	4.0222	0.214832	0.7774	0.854518	no
MSTRG.15500	A06:24221836-24225065	54.7759	69.1308	0.335787	0.08875	0.181164	no
MSTRG.15523	A06:24404748-24408929	2.04508	2.04844	0.00236723	0.97465	0.982898	no
MSTRG.15588	A06:24920955-24925713	2.75131	2.1425	-0.360823	0.13575	0.248101	no
MSTRG.15601	A06:25017089-25018855	0.57725	1.22058	1.0803	0.28645	0.425774	no
MSTRG.1562	A01:14882133-14883615	2.54931	0.223307	-3.513	0.1405	0.254911	no
MSTRG.15688	A07:693130-694189	3.53305	3.08583	-0.195253	0.5938	0.714353	no
MSTRG.15693	A07:672610-675744	2.04624	1.16046	-0.818278	0.0088	0.0289896	yes
MSTRG.15696	A07:678702-686022	2.72508	1.63595	-0.736171	0.00405	0.0153137	yes
MSTRG.15785	A07:2205907-2213068	6.21168	4.87879	-0.34846	0.2322	0.368161	no
MSTRG.15806	A07:2387469-2388868	3.02587	7.28865	1.2683	0.0468	0.110169	no
MSTRG.15864	A07:3393429-3396181	1.67689	0.639024	-1.39185	0.0187	0.0533199	no
MSTRG.15907	A07:4616130-4622988	1.5475	1.43796	-0.105916	0.75285	0.837281	no
MSTRG.15912	A07:4731408-4734359	2236.17	897.165	-1.31759	5e-05	0.000336706	yes
MSTRG.15919	A07:4883932-4884867	1.44583	0.209932	-2.7839	0.13735	0.250467	no
MSTRG.1592	A01:15391439-15394005	2.0124	4.64331	1.20624	0.00025	0.00141381	yes
MSTRG.15928	A07:5028910-5031092	1.03901	1.75034	0.752429	0.2935	0.433825	no
MSTRG.15963	A07:5603855-5604815	4.75907	1.0507	-2.17932	0.0042	0.0157803	yes
MSTRG.15983	A07:5833984-5836166	7.18492	15.3742	1.09746	5e-05	0.000336706	yes
MSTRG.15998	A07:6172944-6176119	2.91597	0.681447	-2.0973	5e-05	0.000336706	yes
MSTRG.16109	A07:7925762-7927143	1.95102	1.60651	-0.280297	0.4541	0.593089	no
MSTRG.16124	A07:8113676-8114614	1.26527	1.13904	-0.151626	0.89815	0.936082	no
MSTRG.16415	A07:11722525-11723191	3.32012	1.76283	-0.913338	0.14995	0.268045	no
MSTRG.16442	A07:12032522-12033326	2.3788	1.67022	-0.510199	0.5466	0.674685	no
MSTRG.16481	A07:12361176-12363471	1.70379	3.14651	0.885009	0.02865	0.0748206	no
MSTRG.16498	A07:12470873-12472707	2.61379	0.249525	-3.38888	0.06235	0.137948	no
MSTRG.1652	A01:16339071-16340778	2.50592	1.96023	-0.354316	0.30665	0.447194	no
MSTRG.16583	A07:13478448-13478929	32.3074	24.851	-0.37856	0.6249	0.738952	no
MSTRG.16687	A07:14431052-14432538	7.73074	6.45045	-0.261207	0.5302	0.660022	no
MSTRG.16690	A07:14443447-14444253	0.999956	2.57652	1.36549	0.01355	0.0411876	yes
MSTRG.16697	A07:14486185-14486941	2.69328	2.70104	0.00414928	0.98815	0.991064	no
MSTRG.16709	A07:14546509-14548278	1.38564	2.23824	0.691813	0.65525	0.763445	no
MSTRG.16721	A07:14670554-14676984	2.87049	4.13117	0.525251	0.32665	0.469075	no
MSTRG.16741	A07:14818283-14824878	5.20971	4.46892	-0.221278	0.4873	0.623027	no
MSTRG.16743	A07:14818283-14824878	5.06522	3.89463	-0.379136	0.35445	0.497618	no
MSTRG.16829	A07:15464064-15473116	2.28832	2.59823	0.183238	0.8551	0.907011	no
MSTRG.16836	A07:15513425-15515422	2.39491	2.12739	-0.170887	0.72105	0.814584	no
MSTRG.16889	A07:16051413-16058684	2.9885	1.96483	-0.605018	0.0918	0.185637	no
MSTRG.16890	A07:16051413-16058684	0.818917	0.602289	-0.443262	0.5327	0.662425	no
MSTRG.16970	A07:16595561-16596822	1.48579	2.7827	0.90525	0.05235	0.120389	no
MSTRG.17003	A07:16783557-16784986	1.87989	1.29755	-0.53486	0.6853	0.787144	no
MSTRG.17011	A07:16808866-16811615	2.64535	0.290237	-3.18816	0.0027	0.0109103	yes
MSTRG.17034	A07:16996764-17000362	1.28709	1.72261	0.420486	0.57575	0.698971	no
MSTRG.17150	A07:17862585-17864277	2.26279	2.72331	0.267254	0.39335	0.535881	no
MSTRG.17153	A07:17867745-17869684	3.06969	1.25698	-1.28813	0.0057	0.0203391	yes
MSTRG.17185	A07:18117778-18119481	0.813548	1.98758	1.28872	0.34555	0.488097	no
MSTRG.17225	A07:18364851-18366017	11.0823	2.12452	-2.38305	0.0003	0.00165955	yes
MSTRG.17237	A07:18469429-18473349	0.892382	1.86481	1.0633	0.04315	0.103517	no
MSTRG.17273	A07:18718087-18719884	0.996437	3.61511	1.85919	0.50475	0.638719	no
MSTRG.1730	A01:17268039-17270551	1.15861	2.23651	0.948849	0.41935	0.560836	no
MSTRG.17335	A07:19311117-19312467	2.11072	3.47157	0.717856	0.4389	0.578547	no
MSTRG.17356	A07:19556664-19557312	8.32413	1.39284	-2.57927	0.00065	0.00323446	yes
MSTRG.17368	A07:19670474-19674359	0.813528	2.48125	1.6088	0.2945	0.434842	no
MSTRG.17454	A07:20426415-20431671	0	1.62178	-	5e-05	0.000336706	yes
MSTRG.17505	A07:20968157-20971092	0.533382	1.02888	0.947831	0.204	0.335322	no
MSTRG.1756	A01:17704600-17709337	3.67201	2.87683	-0.352091	0.41145	0.553643	no
MSTRG.17599	A07:21709373-21711275	10.7871	13.6252	0.336976	0.28345	0.422373	no
MSTRG.17611	A07:21806195-21807082	2.74154	2.19877	-0.318288	0.566	0.690743	no
MSTRG.17623	A07:21902941-21905036	9.66481	3.21204	-1.58925	0.00155	0.00680575	yes
MSTRG.17624	A07:21910646-21912173	9.39606	10.5502	0.167143	0.71015	0.806452	no
MSTRG.17675	A07:22270644-22273175	4.29771	6.14058	0.514806	0.73305	0.823006	no
MSTRG.17746	A07:22749059-22751891	2.79634	0.921105	-1.6021	0.0278	0.0730661	no
MSTRG.17754	A07:22814051-22818318	4.63488	8.96736	0.952152	0.0055	0.0197467	yes
MSTRG.17761	A07:22861115-22866729	1.83936	1.32809	-0.469859	0.40265	0.544878	no
MSTRG.17782	A07:22975117-22976674	1.77141	0.753386	-1.23344	0.286	0.425309	no
MSTRG.17798	A07:23081748-23089585	1.41189	0.751599	-0.909594	0.3811	0.523773	no
MSTRG.178	A01:1247217-1249420	3.4008	3.92427	0.20655	0.578	0.700787	no
MSTRG.1783	A01:18158388-18159592	19.2304	27.1697	0.498609	0.0465	0.109602	no
MSTRG.17885	A07:23625342-23629393	7.94597	23.1305	1.5415	0.0153	0.0453841	yes
MSTRG.17891	A07:23654467-23657659	3.18167	6.29911	0.985366	0.01215	0.0377173	yes
MSTRG.17939	A07:24011571-24013934	1.96526	2.81108	0.516405	0.5572	0.683053	no
MSTRG.1796	A01:18282943-18286301	9.22976	25.8885	1.48795	5e-05	0.000336706	yes
MSTRG.18068	A07:24879681-24884559	22.4396	19.0801	-0.23398	0.3819	0.524433	no
MSTRG.18120	A07:25303338-25307955	11.5727	13.5439	0.22692	0.4942	0.629201	no
MSTRG.18182	A07:25651674-25653808	1.87673	3.47346	0.88815	0.03695	0.0915412	no
MSTRG.18346	A08:1589275-1590543	0.759501	1.64739	1.11706	0.12605	0.234445	no
MSTRG.1839	A01:19188506-19191337	8.93119	3.12242	-1.51619	0.03145	0.0806302	no
MSTRG.18439	A08:2651176-2657771	2.91437	0.714071	-2.02904	0.0314	0.0805168	no
MSTRG.1846	A01:19285376-19288540	4.04096	3.91644	-0.0451553	0.9315	0.957104	no
MSTRG.18463	A08:3007479-3008852	6.04817	0.807042	-2.90578	5e-05	0.000336706	yes
MSTRG.18558	A08:4842766-4844332	2.04069	0.895198	-1.18878	0.2509	0.386104	no
MSTRG.18559	A08:4871411-4872367	3.32553	2.37099	-0.48809	0.7042	0.801548	no
MSTRG.18568	A08:4911177-4912625	0.845578	2.9958	1.82493	0.0635	0.140003	no
MSTRG.18578	A08:4946921-4950777	5.00527	4.75347	-0.0744684	0.8188	0.882744	no
MSTRG.18603	A08:5441407-5443143	5.62125	3.23102	-0.798902	0.09335	0.18748	no
MSTRG.18613	A08:5669005-5690090	7.7455	3.43071	-1.17485	0.19685	0.326378	no
MSTRG.18615	A08:5669005-5690090	2.3104	14.3356	2.63339	5e-05	0.000336706	yes
MSTRG.18663	A08:6657876-6661991	1.58145	3.45981	1.12944	0.4054	0.547536	no
MSTRG.18664	A08:6657876-6661991	3.18279	1.23761	-1.36273	0.0002	0.00116361	yes
MSTRG.18819	A08:9229304-9237199	2.79991	1.75628	-0.672855	0.46825	0.606513	no
MSTRG.189	A01:1333205-1333861	4.15432	5.52838	0.412243	0.2557	0.391138	no
MSTRG.18900	A08:10251730-10256895	0.74297	0.534293	-0.475671	0.47215	0.609837	no
MSTRG.18903	A08:10261407-10263832	3.20452	6.82732	1.09121	5e-05	0.000336706	yes
MSTRG.1894	A01:19984885-19987238	3.14371	1.95153	-0.687862	0.4577	0.596645	no
MSTRG.18985	A08:11355770-11358288	0.532854	2.03432	1.93273	0.29705	0.437218	no
MSTRG.19023	A08:11747825-11749534	2.23871	2.3559	0.0736087	0.8319	0.891593	no
MSTRG.19039	A08:11824853-11826866	2.98002	4.3022	0.529753	0.07415	0.158097	no
MSTRG.19051	A08:11985569-11986282	3.94841	5.29112	0.4223	0.2535	0.38869	no
MSTRG.19060	A08:12043515-12047065	9.12427	2.73116	-1.7402	5e-05	0.000336706	yes
MSTRG.19105	A08:12447847-12450401	6.63027	1.70807	-1.9567	5e-05	0.000336706	yes
MSTRG.19211	A08:13423202-13424123	1.83246	1.70153	-0.106947	0.8646	0.913509	no
MSTRG.19284	A08:13933307-13944749	7.15671	2.63886	-1.43939	0.09225	0.186331	no
MSTRG.19298	A08:14091884-14092903	2.64612	7.92382	1.58232	0.0035	0.0135689	yes
MSTRG.1936	A01:20458061-20462638	1.21549	2.72989	1.16731	0.00355	0.0137246	yes
MSTRG.19552	A08:16151266-16152323	1.92356	3.28233	0.770939	0.09455	0.189399	no
MSTRG.19601	A08:16457567-16458254	0.10662	3.34898	4.97317	0.1928	0.321614	no
MSTRG.19638	A08:16728276-16729950	1.27996	2.41895	0.918286	0.01485	0.0443132	yes
MSTRG.19710	A08:17390739-17392434	1.78068	0.81054	-1.13547	0.07445	0.158579	no
MSTRG.19729	A08:17570621-17572125	3.23733	2.53536	-0.352616	0.579	0.70145	no
MSTRG.19738	A08:17647197-17650541	3.32053	1.11919	-1.56896	0.0397	0.0968484	no
MSTRG.1974	A01:20824028-20825761	5.22827	2.725	-0.940078	0.17685	0.301298	no
MSTRG.19749	A08:17709321-17710282	2.06835	0.643923	-1.68352	0.0311	0.0799166	no
MSTRG.19775	A08:17854454-17860927	21.8088	9.32329	-1.226	0.01325	0.04043	yes
MSTRG.19853	A08:18427211-18428475	0.455049	1.98628	2.12597	0.06255	0.138324	no
MSTRG.19887	A08:18631567-18633540	0.154276	0.663889	2.10543	0.25495	0.390398	no
MSTRG.20007	A08:19255064-19255936	1.71971	3.43101	0.996469	0.0614	0.136354	no
MSTRG.2020	A01:21536259-21539423	1.63436	1.98165	0.277972	0.4181	0.559674	no
MSTRG.20268	A09:46057-48409	1.28384	3.65414	1.50907	0.00135	0.00604271	yes
MSTRG.2029	A01:21920546-21922173	3.29931	2.71205	-0.282781	0.44065	0.580333	no
MSTRG.20335	A09:494822-495769	1.55105	2.22571	0.521025	0.5037	0.637593	no
MSTRG.20350	A09:593914-595746	7.35312	6.80824	-0.111075	0.86385	0.913097	no
MSTRG.20412	A09:1069718-1074545	1.43942	0.342161	-2.07274	0.2709	0.408386	no
MSTRG.20457	A09:1412851-1415684	0.274173	3.68244	3.74751	0.152	0.271067	no
MSTRG.20473	A09:1516139-1518623	1.63582	10.8676	2.73194	5e-05	0.000336706	yes
MSTRG.20567	A09:2337918-2341087	0.351449	2.48066	2.81934	5e-05	0.000336706	yes
MSTRG.2057	A01:22267304-22272470	3.51812	1.91503	-0.877437	0.1454	0.261927	no
MSTRG.20659	A09:3165999-3167946	12.5516	8.27235	-0.601497	0.3224	0.464479	no
MSTRG.20797	A09:4186618-4187454	0.409786	2.72817	2.73499	0.00745	0.0253416	yes
MSTRG.20811	A09:4288006-4288776	4.85184	4.04064	-0.263948	0.8593	0.909927	no
MSTRG.20817	A09:4357320-4358368	3.55364	2.38009	-0.578282	0.32245	0.464527	no
MSTRG.20836	A09:4464116-4465308	0.88135	3.02611	1.77968	0.00465	0.0172182	yes
MSTRG.20867	A09:4665596-4669434	11.3361	16.6157	0.55163	0.00955	0.0309917	yes
MSTRG.21209	A09:8166368-8167706	5.56225	7.77961	0.484029	0.07875	0.165189	no
MSTRG.21246	A09:8764627-8767511	0.857775	1.04899	0.290334	0.7256	0.81744	no
MSTRG.21261	A09:9062014-9067183	3.24708	0.76291	-2.08956	0.21275	0.346156	no
MSTRG.21297	A09:9452220-9456155	80.3605	267.588	1.73545	5e-05	0.000336706	yes
MSTRG.21299	A09:9471597-9472932	2.08108	1.86264	-0.159982	0.85075	0.903928	no
MSTRG.21370	A09:10291905-10299301	3.26131	2.40337	-0.440394	0.0955	0.19074	no
MSTRG.2140	A01:22835925-22944586	2.23688	2.58065	0.206247	0.5852	0.707058	no
MSTRG.2141	A01:22835925-22944586	1.30031	3.98445	1.61552	0.553	0.679637	no
MSTRG.21483	A09:11666823-11677073	2.80803	1.6736	-0.746606	0.16055	0.281348	no
MSTRG.21487	A09:11778688-11780985	4.48556	2.11543	-1.08434	0.012	0.0373557	yes
MSTRG.21515	A09:12114897-12115747	21.794	10.8225	-1.0099	0.0001	0.000632766	yes
MSTRG.21527	A09:12213202-12221126	8.32226	8.49751	0.030065	0.6251	0.739091	no
MSTRG.21563	A09:12857148-12857859	3.76389	0.680498	-2.46756	0.00945	0.0307172	yes
MSTRG.2161	A01:23480146-23481648	0.488938	4.03809	3.04595	0.0072	0.0246174	yes
MSTRG.21752	A09:16185724-16187811	3.6162	3.05046	-0.245451	0.77225	0.850949	no
MSTRG.21758	A09:16319839-16320660	0.598328	2.03274	1.76442	0.0101	0.0324144	yes
MSTRG.21762	A09:16332448-16335854	3.58318	3.63817	0.0219696	0.95175	0.969481	no
MSTRG.21782	A09:16598479-16602423	0.82711	1.50417	0.862815	0.1176	0.223194	no
MSTRG.21789	A09:16706103-16711526	8.88757	10.5869	0.252414	0.28385	0.422833	no
MSTRG.21801	A09:16876689-16882455	3.10177	2.5487	-0.283331	0.2374	0.373028	no
MSTRG.2188	A01:23771424-23790380	3.08174	0.238961	-3.6889	0.1213	0.228168	no
MSTRG.21908	A09:18394726-18398371	8.75065	24.6867	1.49627	5e-05	0.000336706	yes
MSTRG.21918	A09:18570291-18571103	6.47564	2.67229	-1.27695	0.0024	0.00985226	yes
MSTRG.21922	A09:18622135-18626558	2.21463	1.209	-0.873255	0.21805	0.352311	no
MSTRG.21925	A09:18650306-18652136	2.90316	0.250034	-3.53742	5e-05	0.000336706	yes
MSTRG.21981	A09:19662683-19663457	0.905517	2.28588	1.33593	0.13645	0.249103	no
MSTRG.22073	A09:21148978-21154935	4.2918	16.1762	1.91422	5e-05	0.000336706	yes
MSTRG.22084	A09:21455394-21456336	0.387353	2.93223	2.92028	0.0036	0.0138928	yes
MSTRG.2217	A01:24088920-24091513	5.38939	8.05234	0.579286	0.11645	0.221479	no
MSTRG.2220	A01:24092915-24093989	0.739425	1.99587	1.43254	0.2036	0.334764	no
MSTRG.22345	A09:24964520-24967250	0.586266	1.92712	1.71682	0.0293	0.076204	no
MSTRG.22362	A09:25110653-25112365	1.29379	3.0304	1.22791	0.0287	0.074916	no
MSTRG.22382	A09:25294330-25295312	1.16216	1.91911	0.723631	0.7142	0.809239	no
MSTRG.22393	A09:25366329-25367704	5.37316	3.02242	-0.830064	0.21555	0.349365	no
MSTRG.22410	A09:25628056-25628948	4.80023	2.80429	-0.775468	0.11365	0.217399	no
MSTRG.22437	A09:25769278-25773072	3.62584	3.89537	0.103446	0.93125	0.956953	no
MSTRG.22460	A09:25981284-25984054	1.36612	3.83453	1.48897	0.38905	0.531608	no
MSTRG.22466	A09:26055986-26056793	0.824287	2.87388	1.80178	0.5767	0.699698	no
MSTRG.22513	A09:26844996-26846612	0.993838	1.75381	0.819414	0.1668	0.288816	no
MSTRG.22520	A09:26888823-26893935	2.423	4.62692	0.933261	0.0034	0.0132586	yes
MSTRG.2254	A01:24395801-24399508	2.49789	1.05831	-1.23894	0.4346	0.574454	no
MSTRG.22611	A09:27704955-27709573	6.83503	3.86881	-0.821057	0.2336	0.368908	no
MSTRG.22664	A09:28289744-28296927	1.00604	0.651125	-0.627684	0.473	0.61051	no
MSTRG.22683	A09:28415284-28418059	2.9412	3.52183	0.259921	0.61955	0.734494	no
MSTRG.22702	A09:28541471-28545239	2.48154	2.15702	-0.202202	0.78225	0.857967	no
MSTRG.22770	A09:29101544-29104338	6.80345	1.87774	-1.85727	0.10355	0.202709	no
MSTRG.22894	A09:29992829-29994470	1.8714	2.4492	0.388195	0.3816	0.524202	no
MSTRG.22912	A09:30091565-30096279	2.76348	1.05844	-1.38455	0.6149	0.730628	no
MSTRG.2292	A01:24692698-24694555	1.16988	5.65457	2.27306	5e-05	0.000336706	yes
MSTRG.22932	A09:30277482-30280018	2.04221	1.6305	-0.324811	0.48435	0.620678	no
MSTRG.2294	A01:24716012-24721752	5.49486	2.8952	-0.924417	0.0021	0.00881273	yes
MSTRG.23016	A09:30863980-30866174	4.46244	2.47497	-0.850418	0.02575	0.0688131	no
MSTRG.23025	A09:30931990-30932639	2.97239	3.26798	0.136776	0.81325	0.878663	no
MSTRG.23036	A09:31044184-31045563	1.04782	4.86377	2.21468	0.0002	0.00116361	yes
MSTRG.2307	A01:24795957-24796885	2.47137	8.95127	1.85678	5e-05	0.000336706	yes
MSTRG.23097	A09:31482587-31487478	3.02406	1.54218	-0.971514	0.31365	0.454999	no
MSTRG.23109	A09:31599030-31599968	0.795823	1.89855	1.25438	0.08525	0.175575	no
MSTRG.23157	A09:31960281-31961830	0.895369	1.23161	0.459994	0.697	0.796025	no
MSTRG.23183	A09:32100116-32101535	0.665188	2.1994	1.72527	0.0271	0.0716789	no
MSTRG.23199	A09:32191666-32195072	2.76894	1.29013	-1.10182	0.01425	0.0429039	yes
MSTRG.23257	A09:32593780-32594688	0.881835	1.59061	0.850995	0.1466	0.263578	no
MSTRG.23267	A09:32680019-32692655	1.09554	2.56379	1.22664	0.0021	0.00881273	yes
MSTRG.23396	A09:33964071-33964761	8.11498	5.06828	-0.679092	0.08695	0.178351	no
MSTRG.23465	A09:34403761-34405944	3.97793	3.1096	-0.355287	0.30055	0.440857	no
MSTRG.23520	A09:34845826-34846751	2.28005	6.75974	1.5679	0.00015	0.000904802	yes
MSTRG.23533	A09:34856396-34875006	14.6254	18.7107	0.355386	0.2982	0.438402	no
MSTRG.23544	A09:35027928-35029065	0.323276	2.66428	3.04291	0.0012	0.0054616	yes
MSTRG.23624	A09:35561535-35563549	1.24816	3.99798	1.67947	0.2657	0.402461	no
MSTRG.23747	A09:36453798-36454617	1.53016	2.02956	0.407486	0.5124	0.645412	no
MSTRG.23817	A09:36984980-36986035	1.41296	1.8879	0.418062	0.467	0.605288	no
MSTRG.23928	A09:37733823-37746452	28.7652	12.6292	-1.18756	0.0495	0.115203	no
MSTRG.24096	A10:336734-349948	13.6285	13.7579	0.0136258	0.94795	0.967447	no
MSTRG.24125	A10:557549-574872	1.9311	3.81245	0.981298	0.07445	0.158579	no
MSTRG.24141	A10:735928-738031	12.5417	26.8212	1.09664	0.0101	0.0324144	yes
MSTRG.24175	A10:1012128-1014771	1.9742	1.72249	-0.19677	0.6306	0.74358	no
MSTRG.24347	A10:2639584-2652202	8.78909	9.15086	0.0581933	0.77305	0.851528	no
MSTRG.24487	A10:4253732-4257808	2.61136	5.48086	1.0696	0.0002	0.00116361	yes
MSTRG.24493	A10:4356292-4366571	5.60721	8.36968	0.577889	0.14025	0.254524	no
MSTRG.24528	A10:5005874-5008058	29.2714	12.3122	-1.2494	5e-05	0.000336706	yes
MSTRG.24549	A10:5320162-5326100	65.3724	21.292	-1.61837	5e-05	0.000336706	yes
MSTRG.24630	A10:6352562-6353506	1.79277	2.77453	0.630054	0.5932	0.713847	no
MSTRG.24729	A10:7313604-7314634	2.13715	1.58622	-0.430097	0.4123	0.554332	no
MSTRG.248	A01:1698881-1704492	3.32953	0.498056	-2.74094	0.0012	0.0054616	yes
MSTRG.24820	A10:8292105-8299417	12.1579	3.13637	-1.95473	5e-05	0.000336706	yes
MSTRG.24823	A10:8300915-8306726	3.10951	3.68885	0.246486	0.6538	0.762521	no
MSTRG.24830	A10:8343605-8344850	4.45415	1.47376	-1.59565	0.0529	0.121403	no
MSTRG.24867	A10:8507541-8510515	12.0423	10.6135	-0.182207	0.5861	0.707838	no
MSTRG.24884	A10:8605472-8605884	2.69362	0.99934	-1.4305	0.56885	0.692887	no
MSTRG.24906	A10:8773873-8776938	2.85918	7.15316	1.32298	0.0003	0.00165955	yes
MSTRG.24918	A10:8921113-8923685	3.98343	4.72223	0.245458	0.7518	0.836547	no
MSTRG.24921	A10:8951810-8952786	2.2457	9.07523	2.01477	5e-05	0.000336706	yes
MSTRG.24943	A10:9176014-9180949	0.682278	4.03624	2.56458	5e-05	0.000336706	yes
MSTRG.24948	A10:9248566-9252739	0.277531	1.68632	2.60316	0.00655	0.0228003	yes
MSTRG.24989	A10:9728248-9730381	2.20992	2.58802	0.227856	0.7627	0.844239	no
MSTRG.24995	A10:9785041-9788663	3.27674	1.00638	-1.70309	0.0834	0.172606	no
MSTRG.25002	A10:9853779-9854854	2.29432	3.14927	0.45695	0.46415	0.60263	no
MSTRG.25080	A10:10529745-10535080	2.82791	3.57553	0.338423	0.88635	0.928294	no
MSTRG.25100	A10:10643741-10647415	3.52807	6.72802	0.931305	0.00725	0.024764	yes
MSTRG.25124	A10:10810833-10818103	1.67025	3.95221	1.2426	0.2866	0.425906	no
MSTRG.25281	A10:11949438-11952950	3.88811	4.8592	0.321648	0.22875	0.364843	no
MSTRG.2531	A01:26514883-26516546	0.706739	2.12256	1.58656	0.00055	0.0028116	yes
MSTRG.25333	A10:12238620-12241078	1.06969	2.3351	1.12629	0.43455	0.574442	no
MSTRG.25377	A10:12511938-12515957	16.006	27.5211	0.781924	0.0049	0.0179626	yes
MSTRG.25556	A10:13621205-13629447	0.588955	6.92859	3.55633	0.0916	0.18534	no
MSTRG.2556	A01:26669503-26671412	2.51847	1.23504	-1.02799	0.03115	0.0800229	no
MSTRG.2568	A01:26759697-26760542	0.833088	1.87304	1.16884	0.10325	0.202236	no
MSTRG.25709	A10:14649490-14650913	1.4176	2.30395	0.700659	0.49225	0.627343	no
MSTRG.25721	A10:14718363-14719496	1.74517	0.831682	-1.06927	0.32635	0.468813	no
MSTRG.2578	A02:14469-15862	0	1.47867	-	0.11895	0.225144	no
MSTRG.25818	A10:15270562-15273253	0.72868	5.31621	2.86704	0.00075	0.00366921	yes
MSTRG.25888	A10:15729534-15731452	3.72607	1.352	-1.46256	0.2994	0.43961	no
MSTRG.25903	A10:15843904-15845491	4.79208	0.861523	-2.47569	5e-05	0.000336706	yes
MSTRG.2598	A02:158144-159929	7.53352	4.08164	-0.884175	0.00775	0.0261484	yes
MSTRG.26006	Scaffold000096:859999-863213	5.88322	9.90582	0.75167	0.0469	0.110358	no
MSTRG.26047	Scaffold000096:458735-469521	0.740327	0.642974	-0.203403	0.7263	0.817931	no
MSTRG.26056	Scaffold000096:588529-590569	1.06225	2.97206	1.48434	0.10905	0.210754	no
MSTRG.26084	Scaffold000103:494225-496097	2.54299	4.95379	0.962009	0.0278	0.073066	no
MSTRG.26086	Scaffold000103:530616-532027	3.95214	3.43841	-0.200893	0.54265	0.671444	no
MSTRG.26154	Scaffold000111:448057-449972	0.454356	2.09127	2.20248	0.04295	0.103152	no
MSTRG.26195	Scaffold000140:242328-243374	0.789787	1.8268	1.20978	0.0649	0.142302	no
MSTRG.26211	Scaffold000141:214528-231650	501.23	830.535	0.728569	0.00075	0.00366921	yes
MSTRG.26327	Scaffold000178:197406-199501	0.496848	2.30449	2.21357	0.48575	0.621844	no
MSTRG.26353	Scaffold000191:100054-106787	1.40619	1.1659	-0.270346	0.5973	0.717077	no
MSTRG.26401	Scaffold000212:506-1284	6.17934	13.2983	1.10572	0.68605	0.787681	no
MSTRG.26418	Scaffold000213:39261-41907	2.86681	1.0939	-1.38997	0.37995	0.52263	no
MSTRG.26434	Scaffold000217:67740-69411	3.0547	3.08258	0.0131096	0.96825	0.979419	no
MSTRG.26457	Scaffold000220:1874-15933	1.01324	1.63364	0.689118	0.4092	0.55152	no
MSTRG.26459	Scaffold000220:1874-15933	1.73154	2.41757	0.481501	0.0446	0.106228	no
MSTRG.26461	Scaffold000221:18011-19444	2.15726	2.74739	0.348862	0.54955	0.677008	no
MSTRG.26478	Scaffold000228:66914-68205	27.6011	24.8871	-0.149331	0.4784	0.615287	no
MSTRG.26482	Scaffold000229:20261-21618	1.25244	1.80623	0.528246	0.74465	0.831333	no
MSTRG.26511	Scaffold000239:17111-20245	29.117	27.6982	-0.0720694	0.7628	0.844239	no
MSTRG.26541	Scaffold000251:43794-47502	0.692927	1.86705	1.42999	0.27675	0.415118	no
MSTRG.26719	Scaffold000465:543-2501	1.15389	1.86365	0.691626	0.05545	0.125949	no
MSTRG.26796	Scaffold001723:38-676	600.108	89.6528	-2.7428	5e-05	0.000336706	yes
MSTRG.2765	A02:1524657-1528514	1.83681	1.9084	0.0551639	0.95965	0.975121	no
MSTRG.2768	A02:1530348-1531996	1.11721	1.84672	0.72507	0.3603	0.503247	no
MSTRG.2801	A02:1726910-1728601	0.637965	4.34101	2.76648	0.1473	0.264614	no
MSTRG.3067	A02:3674658-3676663	12.8406	23.4678	0.869967	5e-05	0.000336706	yes
MSTRG.3089	A02:3789833-3791827	3.92856	0.319536	-3.61995	0.24915	0.385047	no
MSTRG.3099	A02:3859510-3863279	3.95511	0	-	5e-05	0.000336706	yes
MSTRG.3135	A02:4087756-4088779	4.83009	3.91233	-0.304021	0.37835	0.521046	no
MSTRG.3166	A02:4316465-4324701	4.82071	5.22639	0.116568	0.64185	0.752739	no
MSTRG.3176	A02:4403270-4404708	4.33238	1.92922	-1.16714	0.4611	0.599871	no
MSTRG.3194	A02:4510542-4512368	1.52004	2.562	0.753164	0.375	0.517737	no
MSTRG.3223	A02:4856856-4859264	2.10843	1.78658	-0.238964	0.81185	0.877831	no
MSTRG.3263	A02:5211500-5212210	3.35402	0.340914	-3.29841	0.16145	0.282375	no
MSTRG.3279	A02:5367703-5369007	1.37378	3.18139	1.2115	0.01865	0.053199	no
MSTRG.3316	A02:5659453-5660616	3.0301	1.01584	-1.57668	0.51445	0.647205	no
MSTRG.3318	A02:5741214-5741770	2.76984	0.881895	-1.65112	0.0779	0.163961	no
MSTRG.3332	A02:5867050-5870176	1.73074	3.26186	0.914307	0.182	0.30802	no
MSTRG.3339	A02:6041477-6042386	2.10199	2.86066	0.444594	0.26865	0.405893	no
MSTRG.335	A01:2185268-2189892	6.04765	6.74643	0.157748	0.53585	0.665392	no
MSTRG.3406	A02:6709347-6712296	0.904631	1.67331	0.887306	0.01565	0.0461523	yes
MSTRG.3472	A02:7516584-7517833	0.418691	2.25393	2.42848	0.27625	0.414501	no
MSTRG.3511	A02:8056943-8057429	4.35763	2.39439	-0.863889	0.09145	0.185131	no
MSTRG.3577	A02:8738937-8740775	0.925379	3.93519	2.08832	0.00195	0.00827289	yes
MSTRG.3660	A02:9697891-9699777	8.09839	2.82392	-1.51994	0.07465	0.158908	no
MSTRG.3671	A02:9901889-9903308	3.78309	1.62526	-1.21889	0.71925	0.812913	no
MSTRG.3685	A02:10032281-10032856	4.15965	2.28403	-0.86488	0.2146	0.348291	no
MSTRG.3701	A02:10259611-10260940	0.0690954	2.7705	5.32541	0.10405	0.203502	no
MSTRG.3732	A02:10532242-10533735	16.4172	7.71538	-1.0894	5e-05	0.000336706	yes
MSTRG.3751	A02:10774342-10781214	1.88458	0.939307	-1.00457	0.05205	0.119778	no
MSTRG.3813	A02:11536836-11538772	16.8738	10.2717	-0.716106	0.7522	0.836858	no
MSTRG.3817	A02:11640231-11644587	3.48469	5.60855	0.686599	0.0065	0.0226715	yes
MSTRG.3825	A02:11694022-11696393	1.76091	4.66237	1.40474	5e-05	0.000336706	yes
MSTRG.3885	A02:12452764-12454650	2.77301	3.8344	0.46755	0.85735	0.908603	no
MSTRG.3920	A02:12829462-12831420	4.73967	6.22109	0.392383	0.187	0.314327	no
MSTRG.3999	A02:13998040-14000995	1.13513	1.89049	0.735897	0.43195	0.572416	no
MSTRG.4001	A02:13998040-14000995	1.51306	1.8518	0.291456	0.73925	0.827269	no
MSTRG.4003	A02:14005302-14006496	0.841559	1.69476	1.00995	0.18345	0.309854	no
MSTRG.4019	A02:14190559-14192879	1.17479	2.36801	1.01127	0.18695	0.314281	no
MSTRG.4084	A02:14865111-14865978	2.30942	4.81604	1.06032	0.1993	0.329559	no
MSTRG.4117	A02:15229279-15232928	4.11222	0.357231	-3.52499	0.0346	0.0868613	no
MSTRG.4133	A02:15511652-15513495	2.87251	1.86332	-0.624439	0.1577	0.278348	no
MSTRG.4278	A02:18544867-18545497	12.7957	15.9601	0.318813	0.31455	0.455996	no
MSTRG.4350	A02:19626927-19627517	7.65119	3.07317	-1.31596	0.00865	0.0286205	yes
MSTRG.4374	A02:19832135-19840262	5.28671	4.47167	-0.241555	0.68665	0.788045	no
MSTRG.4393	A02:20185553-20188083	1.14509	3.89374	1.7657	0.17365	0.297628	no
MSTRG.4501	A02:21943767-21944666	3.27943	3.20211	-0.0344233	0.9222	0.951194	no
MSTRG.4515	A02:22026286-22028551	2.42268	1.92844	-0.329171	0.49925	0.633484	no
MSTRG.4637	A02:23607117-23610051	2.82012	0.520008	-2.43915	0.0849	0.174996	no
MSTRG.4721	A02:24540385-24541363	32.5073	46.9744	0.531113	0.01175	0.0367044	yes
MSTRG.4734	A02:24716673-24725451	3.31405	0.142433	-4.54024	0.35865	0.501772	no
MSTRG.4778	A02:25307361-25311797	3.28836	3.8608	0.231531	0.7543	0.838325	no
MSTRG.4780	A02:25336063-25337159	0.515323	2.56544	2.31566	0.3326	0.474953	no
MSTRG.4795	A02:25535121-25541178	1.83166	12.1976	2.73537	0.0161	0.0472097	yes
MSTRG.4824	A02:25769165-25770996	0.416877	1.97403	2.24345	0.05965	0.133392	no
MSTRG.4903	A02:26481581-26482155	0.450819	1.95223	2.1145	0.05125	0.118435	no
MSTRG.4921	A02:26739195-26740555	5.73066	0	-	5e-05	0.000336706	yes
MSTRG.4929	A02:26795670-26796964	6.31227	3.24193	-0.961304	0.23675	0.372343	no
MSTRG.4931	A02:26830399-26831144	2.50604	1.75723	-0.51211	0.45025	0.589523	no
MSTRG.4960	A03:102995-107737	1.67602	5.79757	1.79041	5e-05	0.000336706	yes
MSTRG.5046	A03:755085-756786	0.264662	1.12404	2.08647	0.05865	0.131694	no
MSTRG.5055	A03:790476-792363	5.39797	1.45742	-1.889	0.0224	0.0615901	no
MSTRG.5098	A03:1082732-1083512	0.744731	1.82891	1.29619	0.1861	0.313305	no
MSTRG.5114	A03:1160654-1162917	0.27906	8.75397	4.97129	0.10035	0.198114	no
MSTRG.5115	A03:1164546-1165660	0.257987	2.01402	2.96471	0.16225	0.283171	no
MSTRG.5118	A03:1193285-1197699	1.49578	1.67412	0.162502	0.58255	0.70468	no
MSTRG.516	A01:3445539-3446158	0.239466	1.68785	2.81729	0.05305	0.121657	no
MSTRG.5202	A03:1761285-1761667	0.820961	4.0724	2.31049	0.1767	0.301152	no
MSTRG.5216	A03:1887137-1888442	2.27375	5.53582	1.28372	0.0751	0.159464	no
MSTRG.5259	A03:2125974-2127243	2.86131	2.30838	-0.309793	0.5796	0.701995	no
MSTRG.5275	A03:2215098-2217068	1.88661	2.75561	0.546577	0.0763	0.161495	no
MSTRG.5283	A03:2245349-2263118	57.3383	30.2625	-0.921969	0.0003	0.00165955	yes
MSTRG.5363	A03:2736078-2741878	20.7727	9.72124	-1.09548	5e-05	0.000336706	yes
MSTRG.5370	A03:2755693-2769687	1.52668	1.3153	-0.215008	0.8543	0.906404	no
MSTRG.5377	A03:2783005-2787742	0.691205	2.39313	1.79171	0.38635	0.528877	no
MSTRG.5438	A03:3154947-3155309	3.17852	3.75881	0.241919	0.9106	0.944083	no
MSTRG.5615	A03:4205204-4206692	0.882993	1.81153	1.03674	0.46625	0.604653	no
MSTRG.5754	A03:5224381-5229979	16.3091	18.5361	0.184659	0.44565	0.585066	no
MSTRG.5770	A03:5390893-5392989	0.449534	1.63968	1.86692	0.0089	0.0292637	yes
MSTRG.5816	A03:5690653-5693376	2.548	2.41043	-0.0800787	0.85935	0.909927	no
MSTRG.5884	A03:6352307-6355910	16.7787	1.66129	-3.33626	5e-05	0.000336706	yes
MSTRG.5902	A03:6509550-6510398	5.03408	5.97805	0.247946	0.58475	0.706667	no
MSTRG.5904	A03:6518824-6523008	2.62351	1.67654	-0.646009	0.4428	0.582257	no
MSTRG.5996	A03:7248367-7253774	43.095	6.53352	-2.72159	5e-05	0.000336706	yes
MSTRG.5997	A03:7255689-7258415	1.84822	0.673383	-1.45664	0.2748	0.412992	no
MSTRG.6	A01:7592-10051	2.26207	2.7232	0.267657	0.8409	0.897445	no
MSTRG.609	A01:4261362-4264741	3.40975	3.55335	0.0595165	0.81	0.876408	no
MSTRG.6213	A03:9054906-9058277	43.8993	58.9885	0.426238	0.09475	0.189663	no
MSTRG.6329	A03:10024431-10027020	4.35342	3.76719	-0.20866	0.4143	0.556216	no
MSTRG.6553	A03:11710120-11711294	0.669342	1.77278	1.4052	0.60555	0.723309	no
MSTRG.6606	A03:12076380-12077375	3.08603	0.22141	-3.80096	0.2155	0.349345	no
MSTRG.6648	A03:12424030-12424800	7.69757	6.49568	-0.244923	0.43105	0.571713	no
MSTRG.676	A01:4867108-4869104	25.4532	26.1507	0.0390025	0.91675	0.947886	no
MSTRG.6817	A03:13910207-13911056	2.28616	0.0455086	-5.65064	0.22995	0.366108	no
MSTRG.6903	A03:14483176-14486673	0.639503	1.94913	1.6078	0.3127	0.453881	no
MSTRG.713	A01:5192535-5195560	3.92115	1.74767	-1.16584	0.1029	0.201791	no
MSTRG.715	A01:5192535-5195560	2.59254	0.835284	-1.63403	0.1299	0.239735	no
MSTRG.7151	A03:16154956-16155675	9.1718	1.94424	-2.238	0.0007	0.0034549	yes
MSTRG.7199	A03:16497365-16498211	1.39226	1.55531	0.159779	0.90775	0.942424	no
MSTRG.7219	A03:16649153-16653648	4.87259	15.8358	1.70043	0.00025	0.00141381	yes
MSTRG.7460	A03:18855322-18857056	5.92227	16.9	1.5128	0.00085	0.0040699	yes
MSTRG.748	A01:5372886-5374729	7.10866	8.49147	0.256437	0.4152	0.556996	no
MSTRG.7502	A03:19373074-19373583	3.09998	3.23301	0.0606168	0.94335	0.964376	no
MSTRG.7541	A03:19768333-19768770	1.41646	2.82802	0.997506	0.5182	0.650109	no
MSTRG.7607	A03:20176064-20182568	1.71885	4.12502	1.26296	0.07005	0.151146	no
MSTRG.7646	A03:20494441-20504198	2.64008	8.28823	1.65048	0.11025	0.212455	no
MSTRG.7663	A03:20647592-20651633	0.671655	1.88405	1.48805	0.00395	0.0149782	yes
MSTRG.7679	A03:20793954-20796325	2.94939	1.00419	-1.55438	0.0009	0.0042719	yes
MSTRG.771	A01:5608183-5610118	0	2.74511	-	0.12645	0.235016	no
MSTRG.7748	A03:21412660-21416538	2.84611	3.04994	0.0997906	0.72995	0.820838	no
MSTRG.7752	A03:21429727-21431828	1.01854	3.65245	1.84237	0.0182	0.0521341	no
MSTRG.7758	A03:21437862-21439095	2.14883	6.23622	1.53712	0.08015	0.167395	no
MSTRG.7762	A03:21527606-21529407	2.05559	0.501715	-2.03461	0.0876	0.179342	no
MSTRG.7775	A03:21658999-21660329	3.20798	0.591653	-2.43884	0.48895	0.624478	no
MSTRG.7815	A03:22038467-22045633	2.73477	0.713893	-1.93764	0.2787	0.41713	no
MSTRG.7819	A03:22062296-22063037	7.98946	3.49014	-1.19481	0.0013	0.0058499	yes
MSTRG.789	A01:5734490-5737397	4.9722	4.51158	-0.140254	0.89335	0.932927	no
MSTRG.7911	A03:22698633-22701559	5.21203	8.72326	0.743022	0.01005	0.0322836	yes
MSTRG.7983	A03:23324912-23325979	2.92055	1.86938	-0.643683	0.0934	0.187513	no
MSTRG.7986	A03:23335115-23337266	2.77738	1.61261	-0.784327	0.49515	0.629973	no
MSTRG.8073	A03:24565049-24567001	3.66637	4.53202	0.305804	0.73085	0.821396	no
MSTRG.8086	A03:24743368-24745230	1.66684	3.01097	0.853107	0.1135	0.217157	no
MSTRG.8087	A03:24762154-24764680	1.95175	1.0661	-0.872427	0.0152	0.0451547	yes
MSTRG.827	A01:6098961-6102594	4.81543	3.36068	-0.518912	0.3607	0.503654	no
MSTRG.8355	A03:27480597-27483608	1.44852	4.71247	1.7019	5e-05	0.000336706	yes
MSTRG.8414	A03:28133998-28134819	203.844	242.078	0.248008	0.20155	0.332432	no
MSTRG.8546	A03:29605445-29606745	2.85636	6.13237	1.10227	0.06395	0.140673	no
MSTRG.859	A01:6301487-6302221	4.40175	5.37453	0.288063	0.4905	0.62577	no
MSTRG.86	A01:631421-632355	2.33916	2.01493	-0.215262	0.7713	0.850339	no
MSTRG.8623	A03:30492718-30494026	0	4.44793	-	0.18845	0.316116	no
MSTRG.8632	A03:30645977-30649742	4.8639	10.5627	1.1188	0.00185	0.00791122	yes
MSTRG.8676	A03:31394143-31397268	1.34784	1.43708	0.0924859	0.8195	0.883191	no
MSTRG.8795	A04:1057731-1060006	5.33803	10.7301	1.00729	0.0048	0.017654	yes
MSTRG.8797	A04:1057731-1060006	4.32764	9.46186	1.12854	0.16855	0.291232	no
MSTRG.8829	A04:1444725-1446588	1.25966	2.8038	1.15436	0.27875	0.41713	no
MSTRG.888	A01:6577600-6580191	2.26591	7.14662	1.65717	5e-05	0.000336706	yes
MSTRG.8882	A04:1932194-1940954	9.58093	9.20815	-0.0572543	0.83125	0.891239	no
MSTRG.8899	A04:2168019-2168935	4.80342	4.3828	-0.132209	0.7704	0.849683	no
MSTRG.893	A01:6614422-6616978	2.26375	1.40747	-0.685615	0.65215	0.761291	no
MSTRG.8938	A04:2773291-2774219	2.74977	3.74555	0.445868	0.3028	0.443155	no
MSTRG.8967	A04:3242856-3248484	6.16572	3.5419	-0.799746	0.0397	0.0968484	no
MSTRG.9022	A04:3850547-3851513	6.74132	3.79752	-0.827972	0.0778	0.1638	no
MSTRG.9126	A04:5423529-5424415	1.30214	2.20559	0.760285	0.2074	0.33965	no
MSTRG.915	A01:6837753-6841287	0.519507	4.72042	3.1837	0.02495	0.0670802	no
MSTRG.9236	A04:7105552-7106178	1.1073	2.86464	1.37131	0.41025	0.552561	no
MSTRG.9246	A04:7287881-7289607	1.83592	1.58697	-0.21023	0.6674	0.772951	no
MSTRG.932	A01:6916155-6934400	2.47272	1.56952	-0.65577	0.68325	0.785501	no
MSTRG.9332	A04:8458806-8463485	2.02762	4.14148	1.03036	0.0707	0.152325	no
MSTRG.9403	A04:9090686-9091361	0.741848	1.76511	1.25056	0.3133	0.454657	no
MSTRG.9409	A04:9362655-9363911	1.23348	2.47519	1.0048	0.38455	0.527086	no
MSTRG.9474	A04:10060021-10061042	33.4196	74.381	1.15424	5e-05	0.000336706	yes
MSTRG.9498	A04:10409004-10410174	2.13769	2.48656	0.218094	0.59425	0.71471	no
MSTRG.9594	A04:11668748-11669988	1.91811	2.56455	0.419018	0.39815	0.540625	no
MSTRG.9630	A04:12065440-12066332	0.726807	2.05145	1.497	0.06765	0.147118	no
MSTRG.9642	A04:12199309-12202407	0.318429	1.90572	2.58129	0.1829	0.309037	no
MSTRG.9649	A04:12222600-12228910	0.379991	1.33828	1.81634	0.474	0.61132	no
MSTRG.9682	A04:12553396-12560177	5.23102	7.9922	0.611501	0.1552	0.275172	no
MSTRG.9693	A04:12646800-12649057	1.3717	1.89598	0.466983	0.6086	0.72546	no
MSTRG.9723	A04:12994094-12994617	11.5793	14.8619	0.360068	0.69665	0.795723	no
MSTRG.9735	A04:13178467-13193705	7.97051	8.81376	0.145085	0.5173	0.649501	no
MSTRG.9741	A04:13206667-13214564	3.24564	4.9233	0.601121	0.5353	0.664828	no
MSTRG.9754	A04:13363386-13364505	1.29327	4.2334	1.7108	0.07845	0.164721	no
MSTRG.9767	A04:13468143-13470098	0.255807	1.31976	2.36715	0.4047	0.546856	no
MSTRG.9814	A04:14090186-14091970	4078.62	2941.56	-0.4715	0.03195	0.0816269	no
MSTRG.986	A01:7602735-7603609	0.589176	1.36157	1.2085	0.275	0.413182	no
MSTRG.9869	A04:14707136-14709378	3.26206	0.756171	-2.109	5e-05	0.000336706	yes
MSTRG.99	A01:725977-726762	1.64764	2.71292	0.719445	0.79245	0.864666	no
MSTRG.9918	A04:15132073-15132584	3.277	2.26618	-0.532109	0.48895	0.624478	no
intronic noncoding RNAs (incRNAs)
[truncated: 97 more rows]

## Sheet: Table S4
Supplementary Table 4 Differentially expressed genes between non-vernalized and vernalized samples
gene	NV-FPKM	V-FPKM	log2(fold_change)	p_value	q_value
Bra000006	16.462	31.1567	0.920398	0.01665	0.0485316
Bra000011	5.69616	8.88163	0.640836	0.01725	0.0499412
Bra000015	77.3318	188.184	1.28301	5e-05	0.000336706
Bra000017	94.6272	30.4619	-1.63525	5e-05	0.000336706
Bra000018	13.892	2.76792	-2.32738	5e-05	0.000336706
Bra000021	3.38665	0.617366	-2.45566	0.0006	0.00302124
Bra000024	1.80332	4.95734	1.45891	5e-05	0.000336706
Bra000028	69.4819	29.4677	-1.2375	5e-05	0.000336706
Bra000029	2.6617	10.3312	1.95658	5e-05	0.000336706
Bra000031	2.97368	0.876332	-1.7627	0.0137	0.041562
Bra000036	50.2857	26.414	-0.928845	5e-05	0.000336706
Bra000037	13.3806	6.15076	-1.12131	5e-05	0.000336706
Bra000043	9.62964	6.36292	-0.597794	0.0167	0.048657
Bra000044	15.5668	6.13355	-1.34367	5e-05	0.000336706
Bra000047	45.2801	25.3512	-0.836824	5e-05	0.000336706
Bra000052	26.7412	9.45528	-1.49987	5e-05	0.000336706
Bra000054	3.30348	1.49274	-1.14603	0.01085	0.0343081
Bra000056	1.02175	12.0971	3.56554	5e-05	0.000336706
Bra000057	1.3773	4.2332	1.61991	5e-05	0.000336706
Bra000060	18.5902	12.3402	-0.591178	0.00905	0.029666
Bra000064	286.859	636.913	1.15075	5e-05	0.000336706
Bra000075	3.45261	5.72554	0.729723	0.01245	0.0384986
Bra000090	3.84127	0.464129	-3.04898	0.0004	0.00213686
Bra000092	34.5489	17.9869	-0.941688	5e-05	0.000336706
Bra000093	22.7064	62.3033	1.45621	5e-05	0.000336706
Bra000094	1.48926	3.84341	1.36779	0.00015	0.000904802
Bra000100	5.79224	3.53322	-0.713139	0.011	0.034688
Bra000102	64.144	26.5451	-1.27287	5e-05	0.000336706
Bra000109	2.34444	17.3275	2.88575	5e-05	0.000336706
Bra000111	10.0564	53.432	2.4096	5e-05	0.000336706
Bra000112	9.35428	18.5534	0.987983	0.0005	0.00258683
Bra000119	0.144554	0.868545	2.58699	0.00195	0.00827289
Bra000120	58.9352	34.2016	-0.785067	0.00025	0.00141381
Bra000122	5.41044	1.74891	-1.62929	5e-05	0.000336706
Bra000124	55.8457	29.5481	-0.918383	5e-05	0.000336706
Bra000130	22.2696	11.6396	-0.936028	5e-05	0.000336706
Bra000132	17.6997	2.45684	-2.84885	5e-05	0.000336706
Bra000134	16.9736	10.632	-0.674876	0.00365	0.0140585
Bra000140	4.56409	21.2329	2.2179	5e-05	0.000336706
Bra000142	4.88978	0.633823	-2.94762	5e-05	0.000336706
Bra000144	1844.65	997.545	-0.886896	0.00155	0.00680575
Bra000149	78.2641	33.6875	-1.21614	5e-05	0.000336706
Bra000159	41.5664	127.822	1.62064	5e-05	0.000336706
Bra000161	19.3799	10.4173	-0.895577	0.00035	0.00189996
Bra000164	4.66113	11.0181	1.24113	5e-05	0.000336706
Bra000165	11.2508	1.44073	-2.96515	5e-05	0.000336706
Bra000167	10.9067	6.6238	-0.719482	0.0061	0.0214724
Bra000169	0.298483	0.749125	1.32756	0.0075	0.0254837
Bra000171	22.422	13.6565	-0.715328	0.0012	0.0054616
Bra000179	1.45063	2.72394	0.909018	0.0162	0.0474381
Bra000187	4.78447	9.18889	0.941531	0.0003	0.00165955
Bra000190	9.54868	18.8186	0.978782	5e-05	0.000336706
Bra000193	3.46652	10.3207	1.57398	0.0043	0.0161018
Bra000194	4.96421	0.689088	-2.8488	0.0005	0.00258683
Bra000207	19.8388	32.8982	0.729684	0.00075	0.00366921
Bra000215	4.55539	8.98646	0.98018	0.00015	0.000904802
Bra000220	5.38884	3.18472	-0.758808	0.00105	0.00488412
Bra000227	1918.24	863.899	-1.15085	5e-05	0.000336706
Bra000232	15.9183	24.987	0.650486	0.0064	0.0223759
Bra000242	84.9323	130.128	0.615546	0.0026	0.010549
Bra000256	7.52423	0.93457	-3.00917	5e-05	0.000336706
Bra000260	15.5026	23.8205	0.619692	0.00145	0.00642841
Bra000262	13.2441	19.9887	0.593828	0.0106	0.0336588
Bra000263	1.90899	921.311	8.91473	5e-05	0.000336706
Bra000265	1.00235	957.503	9.89975	0.00225	0.00934517
Bra000267	12.9256	8.26036	-0.645949	0.00485	0.017798
Bra000268	219.416	153.643	-0.514087	0.0099	0.03189
Bra000272	21.2763	3.28197	-2.69662	5e-05	0.000336706
Bra000277	3.20168	5.2345	0.709222	0.00575	0.0204861
Bra000279	10.631	18.1909	0.774949	0.0003	0.00165955
Bra000282	25.1219	1.98118	-3.66451	5e-05	0.000336706
Bra000288	98.9578	68.338	-0.534127	0.0081	0.0271258
Bra000289	7.13756	0.233754	-4.93237	0.00385	0.0146748
Bra000291	0	1.33512	-	5e-05	0.000336706
Bra000293	18.5266	25.8906	0.482831	0.01605	0.0470879
Bra000302	26.666	14.0751	-0.921857	0.0013	0.0058499
Bra000304	7.74274	2.88434	-1.4246	0.0001	0.000632766
Bra000305	37.5364	23.0844	-0.701372	0.0017	0.00736579
Bra000310	58.9852	3.28349	-4.16705	5e-05	0.000336706
Bra000311	850.89	23.9128	-5.15312	5e-05	0.000336706
Bra000313	0.868923	0	-	0.00325	0.0127737
Bra000315	8.42523	25.9097	1.6207	5e-05	0.000336706
Bra000317	3.94904	6.56361	0.732987	0.00645	0.0225169
Bra000321	23.862	51.7242	1.11612	5e-05	0.000336706
Bra000339	53.3898	20.6329	-1.37162	5e-05	0.000336706
Bra000342	59.4711	19.2715	-1.62572	5e-05	0.000336706
Bra000344	18.9651	4.63869	-2.03156	5e-05	0.000336706
Bra000349	152.156	87.101	-0.80479	0.0002	0.00116361
Bra000352	2.12995	6.34647	1.57513	0.0006	0.00302124
Bra000354	1.24662	0.277918	-2.16529	0.00315	0.0124297
Bra000358	11.8029	65.8356	2.47973	5e-05	0.000336706
Bra000359	16.9273	28.6022	0.756775	0.0011	0.00507605
Bra000364	10.0372	5.59736	-0.842537	0.0154	0.0456128
Bra000365	62.5121	89.2123	0.513109	0.0078	0.026298
Bra000371	5.511	10.8878	0.982333	5e-05	0.000336706
Bra000375	10.0057	16.6844	0.737674	0.00115	0.00527623
Bra000376	276.312	78.0071	-1.82462	5e-05	0.000336706
Bra000377	1459.02	364.861	-1.99958	5e-05	0.000336706
Bra000378	1.42175	5.49976	1.9517	0.0007	0.0034549
Bra000379	10.5659	6.2022	-0.76857	0.01145	0.035904
Bra000382	60.8874	0.345422	-7.46164	5e-05	0.000336706
Bra000384	38.5561	25.2518	-0.610572	0.0035	0.0135689
Bra000385	2.09173	4.87625	1.22108	0.00065	0.00323446
Bra000387	12.6608	6.61741	-0.936029	0.0002	0.00116361
Bra000390	10.0947	3.79676	-1.41076	5e-05	0.000336706
Bra000391	123.972	51.2141	-1.2754	5e-05	0.000336706
Bra000395	0.890962	2.73038	1.61567	0.00435	0.0162628
Bra000399	1.23346	3.64355	1.56264	5e-05	0.000336706
Bra000400	8.29801	13.0924	0.657894	0.006	0.02119
Bra000403	11.5269	5.47494	-1.07408	0.0008	0.0038697
Bra000412	55.6019	19.3748	-1.52095	5e-05	0.000336706
Bra000419	65.4065	5.28795	-3.62865	0.0008	0.0038697
Bra000420	3.89508	8.02543	1.04293	5e-05	0.000336706
Bra000423	2.10757	0.430426	-2.29174	0.0057	0.0203391
Bra000435	1.31349	3.38547	1.36595	0.00765	0.0258767
Bra000441	65.719	0.125683	-9.03037	0.01535	0.0454985
Bra000442	2.79559	6.22786	1.15558	5e-05	0.000336706
Bra000451	1828.62	879.626	-1.0558	5e-05	0.000336706
Bra000454	92.2619	46.8228	-0.978524	5e-05	0.000336706
Bra000455	71.5198	147.821	1.04744	5e-05	0.000336706
Bra000460	154.055	283.669	0.880763	5e-05	0.000336706
Bra000461	5.59972	25.22	2.17114	5e-05	0.000336706
Bra000468	3.30386	0	-	5e-05	0.000336706
Bra000472	175.475	123.589	-0.505715	0.0163	0.0476809
Bra000474	59.2475	102.369	0.788959	0.00015	0.000904802
Bra000476	3.0006	8.66881	1.53058	0.00095	0.00448025
Bra000477	3.73124	9.39938	1.33291	0.00035	0.00189996
Bra000487	1.31717	7.11917	2.43427	5e-05	0.000336706
Bra000501	39.9998	63.9139	0.676137	0.0122	0.0378557
Bra000505	19.5326	56.0424	1.52064	5e-05	0.000336706
Bra000508	265.758	412.952	0.635857	0.00235	0.00968407
Bra000513	8.897	1.38157	-2.68701	0.00225	0.00934517
Bra000517	7.42919	3.16897	-1.22919	5e-05	0.000336706
Bra000525	5.97819	9.52831	0.672512	0.00235	0.00968407
Bra000534	15.2377	36.7058	1.26836	5e-05	0.000336706
Bra000538	32.5984	59.4284	0.866352	0.0008	0.0038697
Bra000539	139.383	54.9172	-1.34373	5e-05	0.000336706
Bra000542	2.66032	0.44445	-2.58151	0.00015	0.000904802
Bra000544	222.187	383.986	0.789282	0.0001	0.000632766
Bra000546	0.417365	5.54044	3.73062	5e-05	0.000336706
Bra000553	17.9951	5.29978	-1.7636	5e-05	0.000336706
Bra000560	5.15115	10.7082	1.05575	0.0004	0.00213686
Bra000561	9.43216	13.6771	0.536103	0.0084	0.0279326
Bra000567	250.189	85.9755	-1.54102	5e-05	0.000336706
Bra000568	182.719	81.4125	-1.16631	5e-05	0.000336706
Bra000570	12.9716	6.39875	-1.0195	0.00035	0.00189996
Bra000574	177.351	110.051	-0.688432	0.0006	0.00302124
Bra000588	69.7608	36.4793	-0.935336	5e-05	0.000336706
Bra000592	46.0955	32.5287	-0.502912	0.01095	0.0345694
Bra000594	75.1971	104.267	0.471529	0.01455	0.0435906
Bra000599	7.11625	1.7517	-2.02236	5e-05	0.000336706
Bra000601	36.1552	21.6915	-0.737073	0.00145	0.00642841
Bra000605	72.3781	33.4267	-1.11455	5e-05	0.000336706
Bra000612	21.8463	38.0684	0.801205	0.00025	0.00141381
Bra000613	22.831	2.56939	-3.15149	5e-05	0.000336706
Bra000614	25.9679	38.3799	0.563621	0.01015	0.0325411
Bra000616	9.91306	5.7693	-0.780936	0.0006	0.00302124
Bra000617	6.15274	10.4438	0.763345	0.0008	0.0038697
Bra000619	21.8172	31.3348	0.522298	0.0124	0.0383823
Bra000623	48.9134	16.7987	-1.54188	5e-05	0.000336706
Bra000627	49.0641	31.3512	-0.646145	0.00655	0.0228003
Bra000629	0.502324	0	-	0.0042	0.0157803
Bra000635	1.18876	7.9846	2.74776	5e-05	0.000336706
Bra000637	0.268098	22.2122	6.37245	5e-05	0.000336706
Bra000641	17.3251	24.8153	0.518363	0.0083	0.0276759
Bra000643	3.39775	9.43092	1.47282	0.0079	0.0265613
Bra000647	39.7004	60.4531	0.606663	0.00295	0.0117452
Bra000656	21.9461	14.3919	-0.608709	0.0051	0.0185519
Bra000657	53.936	35.7698	-0.592508	0.0028	0.011246
Bra000659	42.8881	27.3476	-0.649165	0.0028	0.011246
Bra000660	39.6786	80.8296	1.02652	5e-05	0.000336706
Bra000663	221.985	79.2867	-1.48531	5e-05	0.000336706
Bra000670	3.88052	22.0428	2.50599	5e-05	0.000336706
Bra000680	7.48737	4.14996	-0.851364	0.0155	0.0458603
Bra000681	24.8569	41.7326	0.747527	0.00035	0.00189996
Bra000684	57.0011	27.4711	-1.05308	5e-05	0.000336706
Bra000687	970.629	405.292	-1.25996	5e-05	0.000336706
Bra000688	23.7848	11.8672	-1.00306	5e-05	0.000336706
Bra000689	31.1171	18.2557	-0.769358	0.00255	0.010384
Bra000692	183.968	314.01	0.771357	0.0001	0.000632766
Bra000698	11.6956	17.971	0.619705	0.00985	0.0317546
Bra000699	33.2026	79.3974	1.25779	5e-05	0.000336706
Bra000700	16.8564	10.7375	-0.650641	0.0058	0.0206378
Bra000706	108.49	31.8895	-1.76641	5e-05	0.000336706
Bra000708	643.584	419.663	-0.616896	0.00235	0.00968407
Bra000710	4.14103	7.41514	0.840485	0.00875	0.0288692
Bra000713	24.7235	1.97269	-3.64765	5e-05	0.000336706
Bra000720	3.59521	0.349566	-3.36244	0.00025	0.00141381
Bra000730	11.4538	5.85252	-0.968692	0.00215	0.00898739
Bra000734	904.092	172.072	-2.39346	5e-05	0.000336706
Bra000739	20.3022	61.4737	1.59833	5e-05	0.000336706
Bra000742	24.7531	7.13916	-1.79379	5e-05	0.000336706
Bra000745	3.78227	13.0974	1.79196	5e-05	0.000336706
Bra000749	9.07835	88.1709	3.2798	5e-05	0.000336706
Bra000754	48.7565	31.1064	-0.648385	0.00215	0.00898739
Bra000757	412.215	108.476	-1.92603	5e-05	0.000336706
Bra000759	7.72653	12.1147	0.648867	0.00195	0.00827289
Bra000762	0.437166	3.39286	2.95625	5e-05	0.000336706
Bra000773	2.94037	1.58663	-0.890028	0.0091	0.0298053
Bra000774	13.5908	8.36674	-0.699892	0.0016	0.00699445
Bra000775	30.2396	5.10105	-2.56757	5e-05	0.000336706
Bra000776	9.16094	14.7587	0.688003	0.0053	0.0191445
Bra000778	8.19566	1.02064	-3.00538	0.00295	0.0117452
Bra000781	31.6681	91.1379	1.52502	5e-05	0.000336706
Bra000782	15.2415	22.0886	0.535297	0.0128	0.0393367
Bra000785	102.988	56.9755	-0.85407	5e-05	0.000336706
Bra000789	98.6208	170.61	0.790737	5e-05	0.000336706
Bra000793	30.5428	10.268	-1.57268	5e-05	0.000336706
Bra000799	32.2104	7.61312	-2.08097	5e-05	0.000336706
Bra000800	2.03375	0.39862	-2.35106	0.0001	0.000632766
Bra000802	514.54	256.65	-1.00348	5e-05	0.000336706
Bra000806	498.9	83.6834	-2.57574	5e-05	0.000336706
Bra000807	5.85618	10.5783	0.853073	5e-05	0.000336706
Bra000808	24.5706	15.8886	-0.628937	0.0017	0.00736579
Bra000809	9.52264	25.2941	1.40937	5e-05	0.000336706
Bra000811	68.7234	140.751	1.03428	5e-05	0.000336706
Bra000813	193.427	28.4518	-2.76519	5e-05	0.000336706
Bra000821	333.478	138.507	-1.26763	5e-05	0.000336706
Bra000826	13.7513	8.76885	-0.649113	0.01475	0.0440856
Bra000837	604.245	303.153	-0.995087	5e-05	0.000336706
Bra000840	21.5394	8.65127	-1.316	5e-05	0.000336706
Bra000844	1.27396	3.23213	1.34317	0.00015	0.000904802
Bra000846	19.2515	33.669	0.806448	5e-05	0.000336706
Bra000850	19.0178	1.64905	-3.52764	5e-05	0.000336706
Bra000864	11.5889	7.31032	-0.664732	0.00205	0.00863931
Bra000869	2.52	1.05977	-1.24967	5e-05	0.000336706
Bra000871	166.059	101.548	-0.709532	0.0024	0.00985226
Bra000875	557.114	60.5186	-3.20252	5e-05	0.000336706
Bra000876	214.718	11.8066	-4.18478	5e-05	0.000336706
Bra000878	59.1044	92.684	0.649055	0.0014	0.0062335
Bra000880	16.8566	5.46166	-1.6259	5e-05	0.000336706
Bra000881	0.510987	1.47563	1.52997	0.0015	0.00661537
Bra000883	1.78108	0.168351	-3.40321	0.0005	0.00258683
Bra000884	1690.21	842.697	-1.00411	5e-05	0.000336706
Bra000885	221.4	78.4008	-1.49771	5e-05	0.000336706
Bra000889	66.217	25.1763	-1.39514	5e-05	0.000336706
Bra000893	9.8198	4.81712	-1.02752	5e-05	0.000336706
Bra000895	123.507	215.72	0.804566	5e-05	0.000336706
Bra000896	1.52678	3.01597	0.982132	0.00055	0.0028116
Bra000900	10.157	22.0976	1.12142	5e-05	0.000336706
Bra000901	17.321	10.6907	-0.696166	0.00745	0.0253416
Bra000902	3.33283	5.50747	0.724644	0.01195	0.0372374
Bra000903	8.26554	23.1892	1.48828	5e-05	0.000336706
Bra000908	35.8436	12.5743	-1.51124	5e-05	0.000336706
Bra000910	59.227	27.2313	-1.12099	0.0012	0.0054616
Bra000913	101.593	18.3588	-2.46826	5e-05	0.000336706
Bra000914	239.878	99.1335	-1.27486	5e-05	0.000336706
Bra000918	6.17384	2.16349	-1.51281	0.00065	0.00323446
Bra000919	12.117	6.82843	-0.82741	0.0042	0.0157803
Bra000927	1.37162	7.92386	2.53033	5e-05	0.000336706
Bra000929	48.425	71.2316	0.556766	0.01325	0.04043
Bra000933	58.6514	28.5674	-1.03779	0.0001	0.000632766
Bra000938	303.869	83.3381	-1.8664	5e-05	0.000336706
Bra000943	8.5868	19.1202	1.1549	5e-05	0.000336706
Bra000947	191.549	115.183	-0.733793	0.0003	0.00165955
Bra000953	60.3213	38.28	-0.656077	0.00175	0.00754491
Bra000960	4.69379	7.44227	0.664989	0.0039	0.0148209
Bra000970	0.444605	1.11888	1.33146	0.0076	0.0257639
Bra000983	2.30461	0.59995	-1.94161	0.00065	0.00323446
Bra000985	208.076	362.05	0.799074	0.00015	0.000904802
Bra000986	31.019	61.5175	0.987845	5e-05	0.000336706
Bra000990	4.17038	19.6131	2.23357	5e-05	0.000336706
Bra000999	4.74892	10.2082	1.10405	5e-05	0.000336706
Bra001000	5.5404	8.8045	0.668251	0.005	0.0182572
Bra001003	0.99968	4.55676	2.18847	5e-05	0.000336706
Bra001004	58.8491	82.2921	0.483734	0.01445	0.0433749
Bra001007	66.5711	100.611	0.595821	0.00595	0.0210614
Bra001008	5.2405	0.975846	-2.42498	5e-05	0.000336706
Bra001009	661.61	129.368	-2.3545	5e-05	0.000336706
Bra001023	1.99568	0.762259	-1.38853	5e-05	0.000336706
Bra001030	3.54173	7.36699	1.05662	0.0008	0.0038697
Bra001034	44.8132	23.0322	-0.960272	5e-05	0.000336706
Bra001037	43.2763	24.7613	-0.805491	0.0003	0.00165955
Bra001038	0.875112	1.90609	1.12307	0.0099	0.03189
Bra001043	0	0.865084	-	5e-05	0.000336706
Bra001046	247.037	672.651	1.44513	5e-05	0.000336706
Bra001049	74.2064	27.1753	-1.44925	5e-05	0.000336706
Bra001054	2.9184	0.640707	-2.18744	0.01435	0.0431537
Bra001059	2.21208	0.729466	-1.60049	0.0003	0.00165955
Bra001063	17.5239	11.3459	-0.627157	0.01715	0.0497136
Bra001064	92.3956	50.5701	-0.869539	0.00015	0.000904802
Bra001066	2.96542	8.66578	1.54709	5e-05	0.000336706
Bra001067	8.53528	16.3903	0.941332	0.0004	0.00213686
Bra001068	0.282488	2.89932	3.35945	0.00095	0.00448025
Bra001071	3.12974	5.05686	0.692198	0.01205	0.037482
Bra001073	163.251	59.5581	-1.45472	5e-05	0.000336706
Bra001078	4.0724	17.7135	2.1209	5e-05	0.000336706
Bra001086	4339.24	2866.91	-0.597947	0.00975	0.0314868
Bra001090	26.9585	12.7341	-1.08204	5e-05	0.000336706
Bra001093	0.561895	1.87949	1.74197	0.0001	0.000632766
Bra001104	123.463	174.389	0.498231	0.01635	0.047787
Bra001120	5.46223	11.4389	1.06639	5e-05	0.000336706
Bra001121	394.783	44.2121	-3.15855	5e-05	0.000336706
Bra001122	1267.4	46.8903	-4.75643	5e-05	0.000336706
Bra001123	188.724	42.5486	-2.14909	5e-05	0.000336706
Bra001129	184.608	111.166	-0.731746	0.0004	0.00213686
Bra001131	0.67011	2.59895	1.95546	0.001	0.00468357
Bra001139	20.9821	13.5471	-0.631179	0.00515	0.0186947
Bra001144	10.1099	21.5913	1.09468	5e-05	0.000336706
Bra001145	6.9068	1.2424	-2.47488	0.00045	0.00236367
Bra001149	18.7453	6.8777	-1.44653	0.00125	0.0056541
Bra001151	20.5877	8.11276	-1.34352	5e-05	0.000336706
Bra001158	15.7564	8.89474	-0.824916	0.00275	0.0110819
Bra001159	10.3902	18.8317	0.857943	0.00095	0.00448025
Bra001168	13.8968	3.81035	-1.86676	5e-05	0.000336706
Bra001169	129.847	70.9267	-0.872417	0.0001	0.000632766
Bra001172	0.956836	3.28431	1.77925	0.00035	0.00189996
Bra001174	15.1978	29.8183	0.972336	5e-05	0.000336706
Bra001176	78.3934	51.6327	-0.602448	0.0037	0.0142217
Bra001182	50.5991	31.6411	-0.677313	0.001	0.00468357
Bra001183	0.847399	2.54254	1.58515	0.01725	0.0499412
Bra001197	8.66595	1.30157	-2.7351	0.005	0.0182572
Bra001202	10.6466	1.29944	-3.03443	5e-05	0.000336706
Bra001203	4.77731	8.3613	0.807528	5e-05	0.000336706
Bra001207	41.6468	80.4588	0.950044	5e-05	0.000336706
Bra001223	1.72057	4.80356	1.48121	5e-05	0.000336706
Bra001226	7.03349	12.8829	0.873147	0.00015	0.000904802
Bra001231	16.606	4.59242	-1.85438	5e-05	0.000336706
Bra001232	5.59591	12.0559	1.1073	5e-05	0.000336706
Bra001245	0.161852	1.09079	2.75263	0.00285	0.0114139
Bra001247	7.08501	18.9493	1.41931	5e-05	0.000336706
Bra001249	219.21	134.14	-0.708577	0.00025	0.00141381
Bra001262	1.2693	0.423022	-1.58523	0.01605	0.0470879
Bra001264	30.2837	9.67635	-1.64601	5e-05	0.000336706
Bra001273	12.8794	6.8357	-0.913902	0.00065	0.00323446
Bra001286	43.3742	30.6844	-0.499335	0.01015	0.0325411
Bra001291	60.1098	36.8401	-0.706324	0.0049	0.0179626
Bra001298	33.3272	18.6671	-0.836199	0.0005	0.00258683
Bra001302	8.60607	14.1985	0.722309	0.00425	0.0159402
Bra001314	4.59245	10.5612	1.20144	5e-05	0.000336706
Bra001341	7.66496	1.53514	-2.31991	5e-05	0.000336706
Bra001344	18.7258	11.9974	-0.642307	0.0017	0.00736579
Bra001345	49.9488	15.5274	-1.68563	5e-05	0.000336706
Bra001348	5.79397	15.7002	1.43816	5e-05	0.000336706
Bra001349	0.154122	0.698094	2.17935	0.0129	0.0395873
Bra001358	80.2141	37.2877	-1.10515	5e-05	0.000336706
Bra001365	3.87829	10.3748	1.4196	5e-05	0.000336706
Bra001366	5.59237	11.1435	0.994667	0.0003	0.00165955
Bra001368	114.55	60.63	-0.917874	5e-05	0.000336706
Bra001369	10.0976	3.56035	-1.50391	5e-05	0.000336706
Bra001372	13.5916	29.6593	1.12577	5e-05	0.000336706
Bra001377	17.4914	41.5157	1.24701	0.00015	0.000904802
Bra001390	44.6092	7.39827	-2.59208	5e-05	0.000336706
Bra001392	11.6796	28.576	1.29082	5e-05	0.000336706
Bra001405	2.63092	1.17415	-1.16395	0.0085	0.0282012
Bra001406	116.555	190.779	0.710889	0.0012	0.0054616
Bra001411	24.5318	44.8326	0.869895	0.00015	0.000904802
Bra001415	81.4063	53.5969	-0.602991	0.0029	0.0115875
Bra001420	73.8524	46.1623	-0.677929	0.00335	0.0130984
Bra001422	95.1961	219.552	1.20558	5e-05	0.000336706
Bra001424	5.71488	0.638974	-3.16089	5e-05	0.000336706
Bra001426	15.3081	26.5505	0.794437	5e-05	0.000336706
Bra001449	0.623383	8.30791	3.7363	5e-05	0.000336706
Bra001450	23.7236	39.2776	0.727387	0.00095	0.00448025
Bra001451	27.0177	51.0416	0.91777	5e-05	0.000336706
Bra001453	1.1041	0	-	5e-05	0.000336706
Bra001454	20.4416	7.86742	-1.37754	5e-05	0.000336706
Bra001455	7.05056	2.40145	-1.55383	0.001	0.00468357
Bra001457	10.6296	40.2007	1.91913	5e-05	0.000336706
Bra001458	1.38465	2.50979	0.85804	0.0032	0.0126056
Bra001467	194.273	137.203	-0.501772	0.0097	0.0313762
Bra001468	21.7818	12.0759	-0.850989	0.0013	0.0058499
Bra001470	291.93	152.717	-0.934759	5e-05	0.000336706
Bra001474	4.45012	8.0538	0.855824	0.00155	0.00680575
Bra001477	20.95	85.577	2.03027	5e-05	0.000336706
Bra001482	22.6276	4.99231	-2.18031	5e-05	0.000336706
Bra001484	2.46976	16.1821	2.71196	5e-05	0.000336706
Bra001486	50.75	83.5131	0.718594	0.0004	0.00213686
Bra001488	82.7357	21.2577	-1.96052	5e-05	0.000336706
Bra001489	94.6046	56.885	-0.733862	0.0005	0.00258683
Bra001502	24.5337	15.5398	-0.658799	0.00335	0.0130984
Bra001506	29.5744	58.4239	0.982208	5e-05	0.000336706
Bra001507	1.82247	0.870845	-1.06541	0.0076	0.0257639
Bra001520	3.6021	7.28396	1.01589	0.0002	0.00116361
Bra001523	10.3491	19.1908	0.890919	5e-05	0.000336706
Bra001535	90.8752	32.8921	-1.46614	5e-05	0.000336706
Bra001536	5.61766	3.26209	-0.784175	0.00945	0.0307172
Bra001538	0.378099	2.94935	2.96356	0.0077	0.0259986
Bra001547	57.424	5.91841	-3.27837	5e-05	0.000336706
Bra001552	1.41325	2.77163	0.971713	0.004	0.0151451
Bra001564	3.23831	6.87917	1.08699	0.00025	0.00141381
Bra001565	1.51465	6.22794	2.03978	5e-05	0.000336706
Bra001575	0.414745	1.47842	1.83376	5e-05	0.000336706
Bra001576	5.41276	11.9225	1.13925	5e-05	0.000336706
Bra001577	126.184	80.1325	-0.655074	0.0009	0.0042719
Bra001582	9.44554	18.4527	0.966125	0.0001	0.000632766
Bra001587	112.791	56.7396	-0.991227	5e-05	0.000336706
Bra001588	278.297	518.397	0.897432	5e-05	0.000336706
Bra001592	67.4396	39.3311	-0.777927	0.00065	0.00323446
Bra001596	11.7956	0.558501	-4.40055	0.00015	0.000904802
Bra001599	1.59577	5.22107	1.71009	5e-05	0.000336706
Bra001600	353.37	64.9926	-2.44283	5e-05	0.000336706
Bra001606	88.8837	56.0043	-0.66638	0.00155	0.00680575
Bra001607	9.3688	1.378	-2.76529	5e-05	0.000336706
Bra001608	787.146	337.014	-1.22382	5e-05	0.000336706
Bra001613	14.2433	22.6784	0.671035	0.00085	0.0040699
Bra001618	19.4281	27.299	0.490705	0.0163	0.0476809
Bra001626	25.4977	2.12397	-3.58553	5e-05	0.000336706
Bra001635	42.3631	109.125	1.36511	5e-05	0.000336706
Bra001636	43.7551	78.8301	0.849298	0.0008	0.0038697
Bra001637	409.678	205.719	-0.993817	5e-05	0.000336706
Bra001639	69.5976	118.697	0.770169	0.00025	0.00141381
Bra001640	1.63925	21.0476	3.68255	5e-05	0.000336706
Bra001642	6.51989	16.3221	1.32391	0.00725	0.024764
Bra001646	4.79443	12.5851	1.39229	0.00015	0.000904802
Bra001653	378.979	2546.15	2.74813	5e-05	0.000336706
Bra001661	252.372	152.111	-0.730429	0.00025	0.00141381
Bra001662	101.785	63.2639	-0.686078	0.00055	0.0028116
Bra001664	12.9182	19.0803	0.562682	0.00935	0.0304667
Bra001676	16.5802	1.43643	-3.5289	5e-05	0.000336706
Bra001683	16.9054	46.9722	1.47432	5e-05	0.000336706
Bra001684	110.62	32.0588	-1.78682	5e-05	0.000336706
Bra001687	1.33684	4.38279	1.71302	0.0009	0.0042719
Bra001692	12.2217	20.1222	0.719337	0.00135	0.00604271
Bra001694	1.68811	0.266569	-2.66283	0.00475	0.0175024
Bra001695	29.3896	18.2397	-0.688223	0.0062	0.0217667
Bra001697	16.5279	9.38685	-0.816191	0.002	0.00845543
Bra001709	2.47427	5.18828	1.06825	0.00015	0.000904802
Bra001713	14.9988	30.9009	1.0428	5e-05	0.000336706
Bra001715	25.3629	12.619	-1.00712	5e-05	0.000336706
Bra001716	28.5627	50.0361	0.808839	0.00065	0.00323446
Bra001721	127.626	26.4918	-2.2683	5e-05	0.000336706
Bra001725	13.5837	6.47732	-1.06841	5e-05	0.000336706
Bra001729	150.327	9.42493	-3.99548	5e-05	0.000336706
Bra001731	2.91407	1.36185	-1.09746	0.01535	0.0454985
Bra001732	102.527	12.3209	-3.05681	0.00035	0.00189996
Bra001738	106.63	73.4181	-0.53841	0.005	0.0182572
Bra001745	3.12011	5.17882	0.731026	0.01655	0.0483007
Bra001752	95.571	279.399	1.54768	5e-05	0.000336706
Bra001756	2.90864	0	-	0.0001	0.000632766
Bra001757	9.37102	15.4799	0.724117	0.00395	0.0149782
Bra001759	0.152013	1.66402	3.45241	0.00725	0.024764
Bra001766	3.68518	1.87839	-0.97224	0.004	0.0151451
Bra001773	12.9648	21.0659	0.700313	0.00075	0.00366921
Bra001774	8.64382	1.52332	-2.50445	5e-05	0.000336706
Bra001789	93.3958	155.83	0.738545	0.00025	0.00141381
Bra001790	2.96713	1.15436	-1.36198	0.0001	0.000632766
Bra001796	52.1919	21.1046	-1.30627	5e-05	0.000336706
Bra001802	16.1604	24.0801	0.575377	0.00695	0.0238915
Bra001809	547.673	138.117	-1.98743	5e-05	0.000336706
Bra001812	4.16809	9.52943	1.193	5e-05	0.000336706
Bra001814	6.65179	18.3019	1.46018	5e-05	0.000336706
Bra001815	10.1177	51.8937	2.35868	5e-05	0.000336706
Bra001816	61.3086	32.556	-0.913165	5e-05	0.000336706
Bra001817	72.786	40.0315	-0.862526	0.00015	0.000904802
Bra001825	2.75148	6.99598	1.34632	5e-05	0.000336706
Bra001832	2.68155	0.579657	-2.2098	5e-05	0.000336706
Bra001840	16.4663	3.84755	-2.09751	5e-05	0.000336706
Bra001841	6.96288	2.60642	-1.41761	0.0006	0.00302124
Bra001845	32.7752	17.2003	-0.930171	0.0001	0.000632766
Bra001846	31.4601	6.8056	-2.20873	5e-05	0.000336706
Bra001852	184.286	848.536	2.20303	5e-05	0.000336706
Bra001854	137.432	30.7867	-2.15834	5e-05	0.000336706
Bra001855	4.63608	2.12303	-1.12678	0.00045	0.00236367
Bra001874	13.1007	0	-	5e-05	0.000336706
Bra001881	0.611407	1.64704	1.42967	0.00235	0.00968407
Bra001884	0.690334	1.99747	1.5328	5e-05	0.000336706
Bra001886	0.662399	3.21858	2.28065	0.00895	0.0294004
Bra001889	12.7179	0.484332	-4.71471	0.0002	0.00116361
Bra001891	77.9809	43.2365	-0.850871	5e-05	0.000336706
Bra001892	0.844411	0	-	0.0002	0.00116361
Bra001897	107.248	50.3506	-1.09087	5e-05	0.000336706
Bra001900	24.4846	15.2655	-0.681599	0.0059	0.0209216
Bra001903	17.0674	2.51195	-2.76437	5e-05	0.000336706
Bra001907	3.09816	21.527	2.79667	5e-05	0.000336706
Bra001911	36.4573	19.6838	-0.889201	0.0095	0.0308545
Bra001914	5.54975	0.622049	-3.15732	5e-05	0.000336706
Bra001921	173.334	7.75385	-4.4825	5e-05	0.000336706
Bra001923	21.6851	39.4729	0.86416	5e-05	0.000336706
Bra001926	17.4449	4.99257	-1.80495	5e-05	0.000336706
Bra001934	17.0912	26.4298	0.628917	0.003	0.0119154
Bra001937	3.81912	1.39495	-1.45302	0.00015	0.000904802
Bra001942	19.0337	8.50586	-1.16202	5e-05	0.000336706
Bra001946	7.87606	4.00107	-0.97709	0.00075	0.00366921
Bra001953	74.271	1358.4	4.19297	5e-05	0.000336706
Bra001954	3.27595	1.57356	-1.05788	0.00245	0.0100236
Bra001958	17.6753	78.346	2.14812	5e-05	0.000336706
Bra001974	23.4608	11.5847	-1.01803	5e-05	0.000336706
Bra001975	74.8738	124.465	0.733207	0.00025	0.00141381
Bra001982	16.3666	33.3315	1.02613	5e-05	0.000336706
Bra001983	11.1179	6.25868	-0.828957	0.0038	0.014518
Bra001992	6.0094	0.90081	-2.73793	5e-05	0.000336706
Bra001997	7.79033	3.75213	-1.05397	0.00055	0.0028116
Bra002001	5.65884	9.26402	0.711133	0.0063	0.0220789
Bra002012	2.45006	15.0005	2.61412	0.0001	0.000632766
Bra002018	81.3148	131.618	0.694767	0.0007	0.0034549
Bra002023	28.8224	13.5166	-1.09246	5e-05	0.000336706
Bra002034	32.7755	75.8378	1.2103	5e-05	0.000336706
Bra002036	1.30909	4.30615	1.71783	5e-05	0.000336706
Bra002038	28.1611	86.2288	1.61446	5e-05	0.000336706
Bra002049	10.1714	22.0454	1.11596	0.0002	0.00116361
Bra002054	61.311	39.9702	-0.617222	0.009	0.0295333
Bra002061	42.9361	23.6506	-0.860315	0.0123	0.0381321
Bra002068	1.00392	0	-	5e-05	0.000336706
Bra002075	13.1288	7.18385	-0.869902	0.00025	0.00141381
Bra002078	0.458124	1.71774	1.9067	0.0011	0.00507605
Bra002081	45.299	17.3198	-1.38706	5e-05	0.000336706
Bra002095	0.800361	1.40687	0.813771	0.01155	0.0361648
Bra002096	2.49386	30.5987	3.61701	5e-05	0.000336706
Bra002100	1.91199	7.77053	2.02294	5e-05	0.000336706
Bra002103	11.8428	4.62513	-1.35644	5e-05	0.000336706
Bra002110	2.28061	7.21548	1.66167	5e-05	0.000336706
Bra002113	68.1903	42.9831	-0.665796	0.01305	0.0399333
Bra002116	78.1018	114.3	0.5494	0.0056	0.0200567
Bra002119	14.5126	4.1525	-1.80526	5e-05	0.000336706
Bra002120	4.27202	0	-	5e-05	0.000336706
Bra002130	2.42081	0	-	0.00015	0.000904802
Bra002136	10.1263	20.3076	1.00391	0.0002	0.00116361
Bra002139	101.981	39.8124	-1.35701	5e-05	0.000336706
Bra002140	15.3414	8.66039	-0.824929	0.0001	0.000632766
Bra002147	0.668821	1.8724	1.4852	0.00205	0.00863931
Bra002150	3.57532	6.57736	0.879437	0.0026	0.010549
Bra002151	2.43012	0.546806	-2.15193	0.00765	0.0258767
Bra002158	4.98665	8.32892	0.740059	0.0046	0.0170602
Bra002160	7.11162	3.82351	-0.895281	0.00115	0.00527623
Bra002162	16.3401	8.51279	-0.940713	5e-05	0.000336706
Bra002163	10.1875	5.60075	-0.863104	0.0009	0.0042719
Bra002165	32.9614	2.81414	-3.55001	5e-05	0.000336706
Bra002167	5.51848	11.6116	1.07323	5e-05	0.000336706
Bra002176	24.9636	15.1112	-0.724214	0.003	0.0119154
Bra002177	19.3615	12.7139	-0.606785	0.007	0.0240278
Bra002178	5.388	9.09833	0.755851	0.00365	0.0140585
Bra002189	22.4244	37.6682	0.748279	0.00045	0.00236367
Bra002191	1.88653	6.14124	1.7028	5e-05	0.000336706
Bra002209	1.57046	5.72233	1.86542	5e-05	0.000336706
Bra002214	77.979	10.2011	-2.93436	5e-05	0.000336706
Bra002219	25.1147	36.8258	0.552185	0.0081	0.0271258
Bra002220	195.863	131.587	-0.573832	0.00635	0.022229
Bra002221	126.029	189.242	0.586479	0.00235	0.00968407
Bra002227	2.43546	4.22408	0.794445	0.0094	0.030601
Bra002232	12.2329	18.7561	0.616591	0.00265	0.0107301
Bra002236	29.9225	18.3592	-0.704726	0.0021	0.00881273
Bra002241	154.169	360.999	1.22748	5e-05	0.000336706
Bra002244	0.736453	2.58019	1.80881	0.00355	0.0137246
Bra002248	30.4923	19.1306	-0.672566	0.01565	0.0461523
Bra002260	5.35184	8.57063	0.679366	0.0078	0.026298
Bra002263	19.5624	30.5317	0.642227	0.0012	0.0054616
Bra002264	40.3537	57.4446	0.509472	0.01155	0.0361648
Bra002269	5.47407	0	-	5e-05	0.000336706
Bra002270	2.0911	0.266082	-2.97432	0.00355	0.0137246
Bra002280	17.7283	27.0125	0.607576	0.0106	0.0336588
Bra002284	8.28997	12.6246	0.606795	0.0067	0.023221
Bra002286	169.364	60.1772	-1.49284	5e-05	0.000336706
Bra002290	104.612	157.633	0.591516	0.0028	0.011246
Bra002293	6.12275	8.70112	0.507022	0.01465	0.043829
Bra002294	8.29749	16.5326	0.994571	5e-05	0.000336706
Bra002305	1.72551	3.63975	1.07681	0.00035	0.00189996
Bra002306	56.7687	36.0131	-0.656574	0.0116	0.0362928
Bra002316	4.21929	0	-	5e-05	0.000336706
Bra002318	71.6459	37.7655	-0.923816	0.00035	0.00189996
Bra002320	4.85182	2.26815	-1.09701	0.0005	0.00258683
Bra002332	54.4266	149.477	1.45754	5e-05	0.000336706
Bra002334	2.73882	1.00323	-1.4489	0.00395	0.0149782
Bra002338	135.127	59.2133	-1.19033	5e-05	0.000336706
Bra002347	29.3617	8.05852	-1.86535	5e-05	0.000336706
Bra002352	6.90724	2.12155	-1.70299	5e-05	0.000336706
Bra002355	0.657612	1.82842	1.47529	0.00275	0.0110819
Bra002367	19.3676	32.8449	0.762025	0.00025	0.00141381
Bra002370	86.5224	21.4704	-2.01072	5e-05	0.000336706
Bra002375	437.74	111.684	-1.97066	5e-05	0.000336706
Bra002387	41.7744	27.5991	-0.597997	0.0087	0.0287382
Bra002388	50.8806	13.7769	-1.88487	5e-05	0.000336706
Bra002400	217.294	408.24	0.90977	5e-05	0.000336706
Bra002404	0.818002	2.42894	1.57015	0.0009	0.0042719
Bra002408	23.0256	15.0371	-0.614707	0.0162	0.0474381
Bra002411	73.3061	117.643	0.682411	0.0007	0.0034549
Bra002415	20.6942	40.7467	0.977457	5e-05	0.000336706
Bra002416	2.01465	0.441685	-2.18944	0.00135	0.00604271
Bra002417	69.7958	43.536	-0.68093	0.00035	0.00189996
Bra002422	62.95	15.5679	-2.01564	5e-05	0.000336706
Bra002423	47.6976	84.2865	0.821384	5e-05	0.000336706
Bra002425	16.0875	27.0227	0.748234	0.0012	0.0054616
Bra002426	4.2578	7.2919	0.776186	0.0009	0.0042719
Bra002432	35.0524	22.9601	-0.610388	0.00705	0.0241578
Bra002434	7.11654	12.3703	0.797627	0.00125	0.0056541
Bra002437	0.905509	0	-	5e-05	0.000336706
Bra002440	3.6824	1.23042	-1.5815	0.0039	0.0148209
Bra002450	6.75278	23.7284	1.81306	5e-05	0.000336706
Bra002457	1.84874	0.124339	-3.89419	0.00015	0.000904802
Bra002458	3.24982	4.9613	0.610357	0.01325	0.04043
Bra002459	72.7769	14.3833	-2.33909	5e-05	0.000336706
Bra002468	238.158	138.657	-0.780397	5e-05	0.000336706
Bra002470	11.2724	21.3756	0.923163	0.00025	0.00141381
Bra002473	47.6734	91.2518	0.936667	5e-05	0.000336706
Bra002479	13.3364	20.988	0.654188	0.0014	0.0062335
Bra002483	220.078	334.752	0.605078	0.0026	0.010549
Bra002485	497.169	271.111	-0.874854	5e-05	0.000336706
Bra002495	1.04506	0.459959	-1.18401	0.0048	0.017654
Bra002528	86.0147	202.881	1.23797	5e-05	0.000336706
Bra002531	7.38355	1.99022	-1.89139	5e-05	0.000336706
Bra002533	9.5249	5.38417	-0.822979	0.006	0.02119
Bra002536	1.4711	3.08912	1.0703	0.0108	0.0341849
Bra002537	8.09017	28.1228	1.7975	5e-05	0.000336706
Bra002559	216.056	362.865	0.748029	5e-05	0.000336706
Bra002561	15.2019	10.1149	-0.587769	0.0139	0.0420681
Bra002564	41.5831	109.431	1.39595	5e-05	0.000336706
Bra002568	136.784	95.5301	-0.517867	0.00925	0.0301938
Bra002583	8.11273	12.096	0.576265	0.0171	0.0495996
Bra002584	7.97635	14.6451	0.876619	0.0033	0.0129374
Bra002594	1.44815	6.63358	2.19557	5e-05	0.000336706
Bra002596	89.624	55.6559	-0.68735	0.00035	0.00189996
Bra002598	1.85778	3.85282	1.05233	0.00025	0.00141381
Bra002607	32.6632	63.0047	0.947791	5e-05	0.000336706
Bra002610	3.12948	12.9397	2.04781	5e-05	0.000336706
Bra002616	15.3376	24.7097	0.688006	0.0014	0.0062335
Bra002617	334.47	202.339	-0.725101	0.00075	0.00366921
Bra002619	62.1356	26.5478	-1.22683	5e-05	0.000336706
Bra002626	1.5441	3.40154	1.13942	0.0009	0.0042719
Bra002627	1.76179	3.93058	1.1577	0.0002	0.00116361
Bra002637	29.1416	16.7072	-0.802613	0.00915	0.0299375
Bra002645	13.9123	5.84151	-1.25195	5e-05	0.000336706
Bra002652	194.215	502.521	1.37153	5e-05	0.000336706
Bra002654	23.3859	44.8986	0.941033	5e-05	0.000336706
Bra002655	102.304	51.8143	-0.981447	0.0015	0.00661537
Bra002656	7.65957	11.4593	0.581181	0.01255	0.0387434
Bra002658	12.9713	4.1096	-1.65825	5e-05	0.000336706
Bra002659	8.71408	5.18593	-0.748747	0.00345	0.0134049
Bra002668	18.4783	35.6463	0.947921	5e-05	0.000336706
Bra002669	30.1404	66.407	1.13964	5e-05	0.000336706
Bra002671	28.9203	44.6223	0.625684	0.0099	0.03189
Bra002673	7.27554	18.7171	1.36323	0.0014	0.0062335
Bra002674	66.9886	176.453	1.39729	5e-05	0.000336706
Bra002683	8.73426	15.0921	0.789035	0.0004	0.00213686
Bra002687	5.94948	1.77211	-1.74729	0.0015	0.00661537
Bra002697	26.8273	7.25414	-1.88683	5e-05	0.000336706
Bra002699	2.49975	5.53501	1.1468	0.00045	0.00236367
Bra002703	18.6207	30.8388	0.72784	0.00035	0.00189996
Bra002709	125.783	185.383	0.559576	0.00455	0.0169107
Bra002732	9.89219	16.8676	0.769894	0.0048	0.017654
Bra002736	29.3906	67.6739	1.20325	5e-05	0.000336706
Bra002747	36.6192	11.8166	-1.63178	5e-05	0.000336706
Bra002752	20.2897	29.2599	0.528175	0.015	0.0446605
Bra002755	4.1609	7.65629	0.879751	0.0002	0.00116361
Bra002762	0.368138	2.00407	2.44462	5e-05	0.000336706
Bra002764	3.78338	11.6688	1.62491	5e-05	0.000336706
Bra002765	23.5791	14.8124	-0.670699	0.0045	0.0167629
Bra002767	236.976	90.4279	-1.3899	5e-05	0.000336706
Bra002769	12.6062	3.14089	-2.00489	5e-05	0.000336706
Bra002773	5.02582	1.81871	-1.46644	5e-05	0.000336706
Bra002774	21.3594	12.5783	-0.763939	0.00775	0.0261484
Bra002775	1.2704	2.9636	1.22208	0.00525	0.0190082
Bra002785	11.8349	19.5003	0.720451	0.0011	0.00507605
Bra002799	43.109	60.3914	0.486355	0.0137	0.041562
Bra002800	21.6344	13.7996	-0.648706	0.0036	0.0138928
Bra002804	184.587	102.896	-0.843121	5e-05	0.000336706
Bra002809	5.69468	1.87818	-1.60028	5e-05	0.000336706
Bra002822	12.0627	27.8316	1.20617	5e-05	0.000336706
Bra002826	11.505	22.6796	0.979135	5e-05	0.000336706
Bra002827	8.54815	3.20363	-1.41591	0.0001	0.000632766
Bra002839	10.5146	30.1114	1.51792	5e-05	0.000336706
Bra002842	13.5179	23.6539	0.80721	0.00305	0.0120864
Bra002849	0.23073	2.7911	3.59656	5e-05	0.000336706
Bra002853	1.38781	3.36769	1.27895	0.00605	0.021326
Bra002855	6.74846	10.3427	0.615982	0.00455	0.0169107
Bra002880	5.57389	10.7906	0.953018	0.0037	0.0142217
Bra002882	7.78615	3.33976	-1.22117	0.00985	0.0317546
Bra002887	3.25196	5.92148	0.864646	0.00585	0.0207786
Bra002892	23.1498	11.0467	-1.06738	0.00015	0.000904802
Bra002899	80.7199	51.5838	-0.646007	0.00175	0.00754491
Bra002914	479.004	53.2577	-3.16898	5e-05	0.000336706
Bra002918	24.285	14.0957	-0.784807	0.0006	0.00302124
Bra002922	22.4444	13.4187	-0.742109	0.0005	0.00258683
Bra002928	100.669	56.7328	-0.827363	0.00065	0.00323446
Bra002933	0.177262	1.70603	3.26669	0.0029	0.0115875
Bra002937	0.390853	1.31685	1.75239	0.013	0.039824
Bra002940	6.10672	15.2343	1.31885	0.0001	0.000632766
Bra002942	6.23397	17.2561	1.46888	5e-05	0.000336706
Bra002945	21.3363	43.0348	1.01219	5e-05	0.000336706
Bra002946	7.99817	11.9649	0.581062	0.00905	0.029666
Bra002947	64.8557	35.3897	-0.873903	5e-05	0.000336706
Bra002951	15.2822	25.4352	0.734977	0.00455	0.0169107
Bra002953	25.991	9.83041	-1.40269	5e-05	0.000336706
Bra002954	42.345	22.1072	-0.93768	5e-05	0.000336706
Bra002957	1768.17	597.944	-1.56418	5e-05	0.000336706
Bra002963	0.687842	0.167975	-2.03383	0.0158	0.0465061
Bra002973	208.442	125.711	-0.729531	0.00045	0.00236367
Bra002975	225.83	44.8836	-2.33098	5e-05	0.000336706
Bra002979	286.248	147.274	-0.958767	5e-05	0.000336706
Bra002980	10.8201	3.83014	-1.49824	0.0009	0.0042719
Bra002982	553.116	221.097	-1.32291	5e-05	0.000336706
Bra002984	230.607	451.589	0.969572	5e-05	0.000336706
Bra002992	11.3777	3.39302	-1.74557	5e-05	0.000336706
Bra002993	13.1438	9.12783	-0.52604	0.01475	0.0440856
Bra003007	10.2182	45.3454	2.14981	5e-05	0.000336706
Bra003013	7.73939	2.1897	-1.82148	5e-05	0.000336706
Bra003014	6.79227	54.6855	3.00919	5e-05	0.000336706
Bra003024	41.591	22.5952	-0.880252	0.00285	0.0114139
Bra003029	63.3004	38.5957	-0.713775	0.00025	0.00141381
Bra003037	2.73736	10.8228	1.98322	5e-05	0.000336706
Bra003039	8.85421	17.917	1.01689	0.00065	0.00323446
Bra003044	32.8672	164.129	2.32011	5e-05	0.000336706
Bra003046	41.8178	84.9012	1.02167	0.00225	0.00934517
Bra003049	96.8235	63.8039	-0.601713	0.00215	0.00898739
Bra003052	2.93665	6.14589	1.06545	0.00015	0.000904802
Bra003053	227.79	119.458	-0.931197	5e-05	0.000336706
Bra003055	31.8925	77.7927	1.28642	5e-05	0.000336706
Bra003059	18.7781	31.178	0.731481	0.00205	0.00863931
Bra003062	13.9114	41.5599	1.57893	5e-05	0.000336706
Bra003063	66.4235	35.2226	-0.915194	5e-05	0.000336706
Bra003077	42.8621	19.1017	-1.166	5e-05	0.000336706
Bra003082	16.9731	7.73368	-1.13402	5e-05	0.000336706
Bra003083	22.1538	2.65584	-3.06031	5e-05	0.000336706
Bra003095	13.7315	8.23272	-0.738048	0.00065	0.00323446
Bra003103	23.447	9.91016	-1.24243	5e-05	0.000336706
Bra003110	10.2765	6.25327	-0.71667	0.00115	0.00527623
Bra003111	4.80579	2.53068	-0.925247	0.004	0.0151451
Bra003117	12.7009	33.2011	1.3863	5e-05	0.000336706
Bra003126	5.36701	2.44806	-1.13248	5e-05	0.000336706
Bra003134	79.7666	120.228	0.591913	0.0053	0.0191445
Bra003135	1.21689	5.20353	2.0963	0.00045	0.00236367
Bra003147	41.0537	18.8201	-1.12524	5e-05	0.000336706
Bra003148	6.17145	0	-	5e-05	0.000336706
Bra003149	53.2654	19.1702	-1.47434	5e-05	0.000336706
Bra003159	10.0492	5.16263	-0.960902	0.0009	0.0042719
Bra003161	8.1703	3.67518	-1.15257	5e-05	0.000336706
Bra003162	16.492	25.3144	0.618195	0.0084	0.0279326
Bra003163	219.063	125.974	-0.798224	0.00025	0.00141381
Bra003176	257.236	152.435	-0.754894	0.00015	0.000904802
Bra003177	60.6448	35.9331	-0.755069	0.0005	0.00258683
Bra003180	12.2349	6.33313	-0.950016	0.0003	0.00165955
Bra003187	17.7087	48.6408	1.45771	5e-05	0.000336706
Bra003190	7.47697	1.01004	-2.88805	5e-05	0.000336706
Bra003191	7.42959	2.79321	-1.41136	0.0003	0.00165955
Bra003194	13.5032	59.7387	2.14536	5e-05	0.000336706
Bra003198	2520.09	1579.15	-0.674329	0.00345	0.0134049
Bra003199	242.05	105.702	-1.1953	5e-05	0.000336706
Bra003202	10.3312	6.27111	-0.720219	0.00475	0.0175024
Bra003212	7.88858	12.4632	0.659843	0.0076	0.0257639
Bra003220	19.0473	10.3416	-0.881126	5e-05	0.000336706
Bra003221	62.6265	28.3423	-1.14382	5e-05	0.000336706
Bra003237	73.5633	135.994	0.886486	5e-05	0.000336706
Bra003239	216.479	58.4485	-1.88899	5e-05	0.000336706
Bra003247	0.256119	1.54242	2.59031	0.0017	0.00736579
Bra003248	1.25947	0.28333	-2.15226	0.0024	0.00985226
Bra003253	4.20515	1.92803	-1.12503	0.00225	0.00934517
Bra003257	57.2923	17.3829	-1.72067	5e-05	0.000336706
Bra003270	11.9493	20.0831	0.749056	0.0005	0.00258683
Bra003272	4.2712	0	-	0.00325	0.0127737
Bra003273	2173.23	28.3849	-6.25858	5e-05	0.000336706
Bra003276	26.4583	50.6034	0.935515	5e-05	0.000336706
Bra003283	102.715	64.2797	-0.676209	0.0144	0.0432574
Bra003288	304.596	127.442	-1.25706	0.0004	0.00213686
Bra003292	31.7948	48.3835	0.605723	0.00455	0.0169107
Bra003311	0.680955	7.04646	3.37127	5e-05	0.000336706
Bra003325	29.3664	12.0433	-1.28593	5e-05	0.000336706
Bra003333	19.5526	13.0669	-0.58144	0.00455	0.0169107
Bra003339	38.8237	56.7836	0.548536	0.00785	0.0264346
Bra003355	56.8086	36.7343	-0.628983	0.0018	0.0077306
Bra003357	0.322051	7.20934	4.4845	5e-05	0.000336706
Bra003363	11.9962	34.9266	1.54174	5e-05	0.000336706
Bra003375	72.5214	113.477	0.645925	0.00245	0.0100236
Bra003376	1.58348	5.07015	1.67893	0.00315	0.0124297
Bra003382	2.65625	8.59746	1.69452	5e-05	0.000336706
Bra003385	0.410037	1.22488	1.57881	0.00835	0.027816
Bra003389	135.676	72.1699	-0.910692	5e-05	0.000336706
Bra003393	18.8372	7.52118	-1.32456	0.0096	0.0311213
Bra003394	4.81064	0.942751	-2.35128	0.00235	0.00968407
Bra003403	4.65132	8.49781	0.869451	0.0033	0.0129374
Bra003405	7.75646	17.3138	1.15845	5e-05	0.000336706
Bra003408	113.092	57.9514	-0.964588	5e-05	0.000336706
Bra003411	7.16812	0.522937	-3.77689	0.0002	0.00116361
Bra003412	2.8632	0.253429	-3.49797	0.0082	0.0273982
Bra003418	4.64982	10.705	1.20304	0.01175	0.0367044
Bra003419	5.34527	17.7215	1.72916	5e-05	0.000336706
Bra003433	27.3814	10.4651	-1.38761	5e-05	0.000336706
Bra003436	107.993	24.9754	-2.11236	5e-05	0.000336706
Bra003438	12.4465	8.43626	-0.561061	0.014	0.0422835
Bra003442	2.05942	3.81582	0.889758	0.00385	0.0146748
Bra003448	22.2664	1.11229	-4.32326	5e-05	0.000336706
Bra003450	11.0362	37.7279	1.77339	5e-05	0.000336706
Bra003451	1903.76	694.509	-1.45478	5e-05	0.000336706
Bra003460	22.4678	13.7268	-0.710865	0.00325	0.0127737
Bra003462	2.20801	5.27689	1.25694	0.01025	0.0328165
Bra003463	15.0501	28.6822	0.930383	0.00085	0.0040699
Bra003469	2.78168	1.0723	-1.37525	0.0001	0.000632766
Bra003472	7.21358	4.54637	-0.666001	0.00355	0.0137246
Bra003482	2.65302	5.57804	1.07212	0.00465	0.0172182
Bra003497	29.8935	14.6532	-1.02862	5e-05	0.000336706
Bra003499	4695.49	988.286	-2.24828	5e-05	0.000336706
Bra003502	57.2234	40.0092	-0.516273	0.01205	0.037482
Bra003503	118.328	74.4618	-0.668217	0.0026	0.010549
Bra003510	30.8905	15.4169	-1.00266	0.00045	0.00236367
Bra003511	4.47764	0.310284	-3.85108	0.00035	0.00189996
Bra003515	32.8742	17.322	-0.924345	0.00905	0.029666
Bra003526	184.972	39.4592	-2.22887	5e-05	0.000336706
Bra003529	12.4816	6.22414	-1.00385	0.00445	0.0165944
Bra003531	50.9953	25.6374	-0.992114	5e-05	0.000336706
Bra003540	0.442423	2.27472	2.36219	5e-05	0.000336706
Bra003541	33.3294	19.5879	-0.766834	0.00085	0.0040699
Bra003557	0.849841	2.44047	1.52189	0.0046	0.0170602
Bra003559	8.51785	13.0969	0.620664	0.0044	0.0164321
Bra003560	61.2369	21.3202	-1.52218	5e-05	0.000336706
Bra003565	12.3905	20.6125	0.734287	0.00835	0.027816
Bra003567	20.9933	10.387	-1.01515	5e-05	0.000336706
Bra003569	9.28895	25.5357	1.45893	5e-05	0.000336706
Bra003570	0.741819	0.178301	-2.05675	0.0172	0.0498378
Bra003572	7.22134	12.6019	0.803307	0.00055	0.0028116
Bra003575	0.964511	2.96228	1.61884	0.00165	0.0071815
Bra003585	1.06416	0.264416	-2.00883	0.00245	0.0100236
Bra003588	8.33658	28.3167	1.76412	5e-05	0.000336706
Bra003592	522.714	47.3997	-3.46307	5e-05	0.000336706
Bra003594	15.8699	9.89962	-0.680846	0.0168	0.0488922
Bra003596	1.11632	2.45578	1.13742	0.0056	0.0200567
Bra003601	18.2339	27.916	0.614471	0.0038	0.014518
Bra003608	10.2616	5.5642	-0.883009	0.0039	0.0148209
Bra003624	5648.48	2407.75	-1.23018	5e-05	0.000336706
Bra003626	1.6287	4.20391	1.36801	0.0008	0.0038697
Bra003636	166.915	34.0996	-2.29129	5e-05	0.000336706
Bra003640	18.8168	8.39255	-1.16484	5e-05	0.000336706
Bra003642	2.67047	0	-	5e-05	0.000336706
Bra003644	118.607	72.0317	-0.719489	0.00055	0.0028116
Bra003645	348.233	196.894	-0.822631	5e-05	0.000336706
Bra003650	5.30185	19.5262	1.88084	5e-05	0.000336706
Bra003652	16.4275	25.7038	0.645866	0.00205	0.00863931
Bra003662	45.1998	77.9299	0.785859	0.00285	0.0114139
Bra003669	3.51776	0.786207	-2.16168	0.0006	0.00302124
Bra003670	495.549	197.963	-1.3238	5e-05	0.000336706
Bra003671	0.970844	0.452873	-1.10013	0.01685	0.0490019
Bra003675	101.56	53.0262	-0.937556	5e-05	0.000336706
Bra003677	5.5992	14.1882	1.3414	5e-05	0.000336706
Bra003678	34.3522	17.4679	-0.975695	5e-05	0.000336706
Bra003691	2.26528	5.2796	1.22074	5e-05	0.000336706
Bra003692	3.46939	6.74736	0.95964	0.0016	0.00699445
Bra003693	15.3893	58.336	1.92246	5e-05	0.000336706
Bra003697	0	2.02574	-	0.0001	0.000632766
Bra003700	24.136	15.2177	-0.665438	0.00395	0.0149782
Bra003704	13.2293	5.40874	-1.29037	5e-05	0.000336706
Bra003705	37.6175	20.6836	-0.862913	0.01375	0.0416956
Bra003707	3.98924	0.771316	-2.37072	5e-05	0.000336706
Bra003710	36.9425	19.3576	-0.932382	5e-05	0.000336706
Bra003715	20.3972	6.3087	-1.69296	5e-05	0.000336706
Bra003716	35.0744	22.202	-0.659731	0.00245	0.0100236
Bra003724	1.443	3.72336	1.36754	0.00095	0.00448025
Bra003726	9.49513	1.72876	-2.45745	5e-05	0.000336706
Bra003732	4.61576	9.15555	0.988078	0.0087	0.0287382
Bra003738	35.5356	24.7736	-0.520464	0.0106	0.0336588
Bra003745	72.7974	107.91	0.567869	0.01255	0.0387434
Bra003748	40.7617	115.1	1.4976	5e-05	0.000336706
Bra003751	29.4062	44.3167	0.591729	0.0057	0.0203391
Bra003758	61.6556	36.1448	-0.770444	5e-05	0.000336706
Bra003761	12.1678	5.62693	-1.11265	5e-05	0.000336706
Bra003767	13.868	8.21354	-0.755686	0.00035	0.00189996
Bra003774	39.3814	3.34097	-3.55918	5e-05	0.000336706
Bra003775	2.18341	4.24935	0.960658	0.00715	0.0244644
Bra003777	5.29798	2.32147	-1.1904	0.0001	0.000632766
Bra003778	3.91196	1.87492	-1.06106	0.00785	0.0264346
Bra003779	61.3004	23.4127	-1.3886	5e-05	0.000336706
Bra003787	7.35124	11.6708	0.666842	0.00215	0.00898739
Bra003789	33.7302	15.6714	-1.10591	5e-05	0.000336706
Bra003790	11.1695	7.66318	-0.543542	0.01685	0.0490019
Bra003800	16.9658	3.70998	-2.19315	0.002	0.00845543
Bra003801	2.91941	12.8993	2.14354	5e-05	0.000336706
Bra003802	6.89342	4.25531	-0.695955	0.01005	0.0322836
Bra003806	3.86482	7.03546	0.864242	0.01145	0.035904
Bra003807	1.86165	52.4442	4.81613	5e-05	0.000336706
Bra003822	31.3366	45.3505	0.53327	0.0075	0.0254837
Bra003823	20.959	44.176	1.07569	5e-05	0.000336706
Bra003826	0.752987	7.74833	3.36319	0.0053	0.0191445
Bra003828	3.53017	7.23748	1.03575	0.0002	0.00116361
Bra003830	2.55157	5.29609	1.05354	0.00245	0.0100236
Bra003833	2.40222	6.08501	1.34089	5e-05	0.000336706
Bra003835	161.391	29.6613	-2.44391	5e-05	0.000336706
Bra003840	3.22912	1.70987	-0.917256	0.00685	0.0236322
Bra003843	4.75036	35.5825	2.90506	5e-05	0.000336706
Bra003846	0.399738	1.27683	1.67544	0.00165	0.0071815
Bra003855	37.164	22.2815	-0.738056	0.00765	0.0258767
Bra003858	4.03757	13.9973	1.79358	5e-05	0.000336706
Bra003863	0.156482	6.2916	5.32936	0.00085	0.0040699
Bra003864	69.6348	178.358	1.3569	5e-05	0.000336706
Bra003874	48.6903	12.3891	-1.97457	5e-05	0.000336706
Bra003881	68.9466	41.7917	-0.722265	0.00655	0.0228003
Bra003882	32.2924	58.5242	0.857839	0.0001	0.000632766
Bra003883	3.72004	1.63096	-1.18959	0.01145	0.035904
Bra003900	29.9915	52.8787	0.818131	0.0003	0.00165955
Bra003901	0	0.961454	-	0.01565	0.0461523
Bra003910	2.23532	4.58925	1.03778	0.0025	0.0102042
Bra003916	21.8229	14.0421	-0.636082	0.00295	0.0117452
Bra003923	2.68712	0	-	5e-05	0.000336706
Bra003925	0.322015	1.0425	1.69485	0.00165	0.0071815
Bra003936	20.6658	6.73834	-1.61678	5e-05	0.000336706
Bra003942	16.1957	33.6305	1.05416	0.00055	0.0028116
Bra003944	21.7232	53.9593	1.31263	5e-05	0.000336706
Bra003946	1.58177	5.51924	1.80293	5e-05	0.000336706
Bra003948	1.2398	5.20582	2.07002	0.00175	0.00754491
Bra003950	20.393	37.3935	0.874713	5e-05	0.000336706
Bra003951	60.126	157.729	1.39138	5e-05	0.000336706
Bra003959	2.42592	11.6348	2.26185	5e-05	0.000336706
Bra003964	12.2885	18.4597	0.587075	0.00675	0.0233624
Bra003969	59.2367	133.467	1.17192	5e-05	0.000336706
Bra003970	62.2026	14.8769	-2.0639	5e-05	0.000336706
Bra003980	6.53915	2.46954	-1.40486	0.00035	0.00189996
Bra003981	21.6238	4.36844	-2.30743	5e-05	0.000336706
Bra003988	0.741195	3.39796	2.19674	5e-05	0.000336706
Bra003994	0.428712	4.63429	3.43427	5e-05	0.000336706
Bra003997	3.84588	6.00863	0.643722	0.00455	0.0169107
Bra003998	208.817	88.1691	-1.2439	5e-05	0.000336706
Bra003999	4.52877	2.69092	-0.751022	0.0037	0.0142217
Bra004003	10.4163	24.1496	1.21316	5e-05	0.000336706
Bra004004	0.686783	4.08968	2.57406	0.0001	0.000632766
Bra004009	34.7804	9.35307	-1.89476	0.0021	0.00881273
Bra004010	4.55582	9.05834	0.991536	5e-05	0.000336706
Bra004024	123.536	74.9219	-0.721477	0.0007	0.0034549
Bra004026	34.4799	9.54225	-1.85335	5e-05	0.000336706
Bra004028	176.401	59.2324	-1.5744	5e-05	0.000336706
Bra004029	20.4537	32.5445	0.670053	0.0017	0.00736579
Bra004030	8.6388	17.8428	1.04644	5e-05	0.000336706
Bra004031	2.76771	4.82656	0.802302	0.00165	0.0071815
Bra004032	69.7911	98.0465	0.490424	0.0145	0.0434782
Bra004035	128.298	61.9343	-1.05068	5e-05	0.000336706
Bra004040	2.85373	1.05978	-1.42909	0.0086	0.0284754
Bra004053	21.4045	38.6334	0.851939	0.00375	0.0143723
Bra004055	376.317	214.635	-0.810063	5e-05	0.000336706
Bra004065	57.3781	122.021	1.08855	5e-05	0.000336706
Bra004067	11.9032	0.905064	-3.71718	5e-05	0.000336706
Bra004077	197.286	138.226	-0.513263	0.0084	0.0279326
Bra004078	1.28311	0.585814	-1.13112	0.00945	0.0307172
Bra004081	12.2004	19.468	0.674178	0.001	0.00468357
Bra004084	6.98777	10.0157	0.519358	0.01155	0.0361648
Bra004087	0.334804	0.893109	1.41552	0.005	0.0182572
Bra004090	15.771	60.2135	1.93281	5e-05	0.000336706
Bra004094	19.1686	12.9611	-0.56456	0.014	0.0422835
Bra004098	58.5667	35.2788	-0.731281	0.00405	0.0153137
Bra004101	31.0136	11.5125	-1.4297	5e-05	0.000336706
Bra004105	52.4501	90.4333	0.785909	0.00015	0.000904802
Bra004106	52.5015	28.2082	-0.896245	0.00255	0.010384
Bra004126	45.6478	29.7295	-0.618653	0.01045	0.0332924
Bra004128	3.31359	1.16468	-1.50846	0.00545	0.0195773
Bra004131	4.22692	0.55418	-2.93118	5e-05	0.000336706
Bra004134	341.498	156.483	-1.12587	5e-05	0.000336706
Bra004135	1.60681	3.71794	1.21031	0.00055	0.0028116
Bra004139	5.39478	9.19773	0.769713	0.015	0.0446605
Bra004140	30.3221	45.8522	0.59662	0.0038	0.014518
Bra004144	2.58871	6.2427	1.26994	0.00605	0.021326
Bra004147	14.8019	9.62844	-0.620412	0.0124	0.0383823
Bra004148	2.15272	5.77174	1.42285	0.0002	0.00116361
Bra004159	29.3672	68.7946	1.22809	5e-05	0.000336706
Bra004160	18.0746	25.3385	0.487368	0.01565	0.0461523
Bra004167	1.64516	0.520461	-1.66036	0.00215	0.00898739
Bra004170	6.66978	3.53786	-0.914764	0.015	0.0446605
Bra004188	10.9367	5.15963	-1.08384	5e-05	0.000336706
Bra004192	16.3372	42.0954	1.3655	5e-05	0.000336706
Bra004199	9.1283	4.53784	-1.00834	0.00015	0.000904802
Bra004218	3.85475	6.73496	0.805033	0.0132	0.0403083
Bra004229	1.9072	5.13821	1.42981	5e-05	0.000336706
Bra004232	3.93797	8.87062	1.17158	0.00755	0.0256349
Bra004238	4.47534	1.15099	-1.95912	0.0077	0.0259986
Bra004241	7.59421	4.45349	-0.769963	0.0067	0.023221
Bra004244	237.721	94.5761	-1.32972	5e-05	0.000336706
Bra004251	6.94797	12.2088	0.813257	0.00365	0.0140585
Bra004252	112.58	171.475	0.607044	0.00335	0.0130984
Bra004263	6.56675	2.54408	-1.36804	5e-05	0.000336706
Bra004267	694.667	305.221	-1.18647	5e-05	0.000336706
Bra004276	4.78738	1.52913	-1.64652	0.0002	0.00116361
Bra004279	8.67977	19.704	1.18276	5e-05	0.000336706
Bra004293	12.1336	0.890655	-3.76799	0.0001	0.000632766
Bra004295	83.4047	48.9491	-0.768844	0.00175	0.00754491
Bra004309	7.11517	3.9975	-0.831799	0.00975	0.0314868
Bra004314	4.67522	30.0641	2.68494	0.0028	0.011246
Bra004318	6.02833	13.1093	1.12076	5e-05	0.000336706
Bra004320	1.13665	13.8923	3.61143	5e-05	0.000336706
Bra004323	98.1725	50.9971	-0.944905	5e-05	0.000336706
Bra004330	44.2911	17.1759	-1.36664	5e-05	0.000336706
Bra004331	0.324574	0.789205	1.28185	0.0092	0.0300834
Bra004332	1.14292	2.07871	0.862966	0.00355	0.0137246
Bra004335	2.47186	0	-	0.01215	0.0377173
Bra004354	5.28889	7.99197	0.595587	0.0077	0.0259986
Bra004357	4.99727	8.35488	0.74148	0.0031	0.0122602
Bra004360	1.12614	4.40306	1.96712	0.00215	0.00898739
Bra004366	8.90505	13.3603	0.585257	0.00505	0.0184084
Bra004369	4.56405	14.595	1.67709	5e-05	0.000336706
Bra004378	66.4434	24.9836	-1.41114	5e-05	0.000336706
Bra004379	46.4352	14.1316	-1.71629	5e-05	0.000336706
Bra004380	4.81017	11.5359	1.26197	5e-05	0.000336706
Bra004381	3.77705	8.23663	1.1248	5e-05	0.000336706
Bra004382	82.1924	39.2415	-1.06662	5e-05	0.000336706
Bra004384	0.302308	2.06469	2.77183	0.0061	0.0214724
Bra004385	8.09647	25.6244	1.66216	5e-05	0.000336706
Bra004387	56.6982	29.8677	-0.924717	0.0017	0.00736579
Bra004388	14.4198	7.40354	-0.961768	0.0003	0.00165955
Bra004390	18.9985	34.2921	0.851993	0.00035	0.00189996
Bra004392	8.75271	1.22297	-2.83935	5e-05	0.000336706
Bra004393	0.294124	2.51024	3.09333	0.0001	0.000632766
Bra004396	1.07775	10.277	3.25332	0.00035	0.00189996
Bra004397	3.90378	7.47428	0.937064	0.0028	0.011246
Bra004419	2.71793	5.36704	0.981621	0.00215	0.00898739
Bra004423	63.3312	102.161	0.689855	0.0009	0.0042719
Bra004431	6.51204	3.56041	-0.871067	0.00175	0.00754491
Bra004435	108.79	164.625	0.597648	0.0041	0.0154671
Bra004438	1.39176	5.48439	1.97842	5e-05	0.000336706
Bra004439	3.43748	10.538	1.61618	0.0001	0.000632766
Bra004442	132.16	248.961	0.913632	5e-05	0.000336706
Bra004446	0.89278	2.93011	1.71458	0.0151	0.0449246
Bra004447	2.46836	0	-	5e-05	0.000336706
Bra004453	13.3904	1.76251	-2.9255	0.0002	0.00116361
Bra004455	103.356	54.6697	-0.918814	5e-05	0.000336706
Bra004457	2.30785	4.14753	0.845706	0.00565	0.0202047
Bra004458	3.45845	7.73424	1.16113	0.00035	0.00189996
Bra004467	34.8542	15.1954	-1.1977	5e-05	0.000336706
Bra004473	11.0591	3.12805	-1.8219	5e-05	0.000336706
Bra004477	39.8326	25.0858	-0.667079	0.00325	0.0127737
Bra004479	11.9113	22.0838	0.890657	0.0002	0.00116361
Bra004484	12.5446	1.22627	-3.35472	5e-05	0.000336706
Bra004491	43.5567	64.842	0.574034	0.00415	0.0156282
Bra004493	2.74599	5.29857	0.948273	0.01675	0.0487772
Bra004501	3.27228	8.11902	1.31101	0.0001	0.000632766
Bra004503	2.33368	76.1702	5.02855	5e-05	0.000336706
Bra004504	416.96	252.445	-0.723939	0.0003	0.00165955
Bra004505	0.340389	1.626	2.25607	0.0168	0.0488922
Bra004507	2.34661	9.02073	1.94266	5e-05	0.000336706
Bra004516	38.0571	114.316	1.58678	5e-05	0.000336706
Bra004517	0.419674	1.1442	1.447	0.0098	0.0316153
Bra004518	29.9391	0.163005	-7.52097	0.0172	0.0498378
Bra004522	102.785	144.231	0.488748	0.012	0.0373557
Bra004525	1.23388	3.12812	1.34209	0.0017	0.00736579
Bra004530	0.637838	1.48151	1.21581	0.0068	0.0235033
Bra004538	11.004	19.8331	0.849875	5e-05	0.000336706
Bra004584	4.48464	9.24477	1.04365	5e-05	0.000336706
Bra004588	3.61837	7.31773	1.01605	5e-05	0.000336706
Bra004601	14.877	3.95516	-1.91128	5e-05	0.000336706
Bra004603	3.24821	5.91886	0.865671	0.00705	0.0241578
Bra004609	0	1.61311	-	5e-05	0.000336706
Bra004615	1.26308	3.74774	1.56907	0.00695	0.0238915
Bra004620	85.5524	239.696	1.48633	5e-05	0.000336706
Bra004624	17.0767	10.6937	-0.675266	0.00395	0.0149782
Bra004626	3.67033	5.83006	0.667602	0.00255	0.010384
Bra004631	21.925	8.46875	-1.37236	5e-05	0.000336706
Bra004639	37.2933	23.2878	-0.679346	0.0012	0.0054616
Bra004645	21.0364	2.047	-3.3613	0.00015	0.000904802
Bra004646	21.3351	10.3859	-1.03861	5e-05	0.000336706
Bra004651	0.379592	1.44822	1.93176	0.0059	0.0209216
Bra004654	72.2204	133.576	0.887183	5e-05	0.000336706
Bra004655	1.49668	0	-	5e-05	0.000336706
Bra004658	1.1588	6.40919	2.46751	5e-05	0.000336706
Bra004661	6.26243	2.67337	-1.22806	0.0019	0.00808783
Bra004662	10.5797	15.3013	0.532355	0.0117	0.0365769
Bra004678	22.0933	14.3914	-0.618401	0.0081	0.0271258
Bra004679	2.2648	8.81134	1.95998	5e-05	0.000336706
Bra004683	85.8855	43.0879	-0.995131	0.0001	0.000632766
Bra004687	8.21131	0.424846	-4.2726	0.00085	0.0040699
Bra004689	9.30936	2.60336	-1.83831	5e-05	0.000336706
Bra004709	6.63391	2.96309	-1.16276	0.0002	0.00116361
Bra004710	250.946	90.8253	-1.46621	5e-05	0.000336706
Bra004712	11.0831	1.83261	-2.59639	0.002	0.00845543
Bra004727	10.8366	22.3975	1.04742	0.00195	0.00827289
Bra004728	7.47248	14.1548	0.921632	5e-05	0.000336706
Bra004730	41.7751	27.6249	-0.596672	0.0066	0.0229314
Bra004734	3.04688	0	-	5e-05	0.000336706
Bra004738	2.14049	1.00281	-1.0939	0.00185	0.00791122
Bra004740	35.588	15.7032	-1.18034	5e-05	0.000336706
Bra004741	27.923	40.7151	0.544109	0.00885	0.0291233
Bra004743	5.52909	2.81837	-0.972181	0.0045	0.0167629
Bra004745	2.34776	5.99542	1.35257	0.00045	0.00236367
Bra004746	4.73794	1.086	-2.12524	0.0002	0.00116361
Bra004748	0.745124	2.77143	1.89508	0.002	0.00845543
Bra004749	7.41226	10.6102	0.517464	0.0156	0.0460584
Bra004750	18.9481	50.1571	1.4044	5e-05	0.000336706
Bra004762	3.34112	9.05977	1.43914	5e-05	0.000336706
Bra004763	9.46576	6.07082	-0.640827	0.0159	0.0467462
Bra004767	3.42137	8.04623	1.23374	5e-05	0.000336706
Bra004768	307.323	9.77516	-4.97449	5e-05	0.000336706
Bra004771	292.152	7.01298	-5.38055	5e-05	0.000336706
Bra004776	19.8929	30.7553	0.62858	0.00685	0.0236322
Bra004778	48.1201	77.8424	0.693916	0.0006	0.00302124
Bra004781	36.4351	25.2079	-0.53145	0.01475	0.0440856
Bra004782	44.9406	17.0873	-1.39509	0.00045	0.00236367
Bra004784	8.75057	4.50495	-0.957865	0.00125	0.0056541
Bra004786	0.552658	1.27371	1.20458	0.00325	0.0127737
Bra004787	3.82196	0.489572	-2.96472	5e-05	0.000336706
Bra004788	8.68966	1.06969	-3.0221	5e-05	0.000336706
Bra004795	51.746	94.3944	0.867253	5e-05	0.000336706
Bra004804	20.9664	31.294	0.577806	0.00745	0.0253416
Bra004806	61.6631	104.66	0.763237	0.0002	0.00116361
Bra004807	4.93328	1.61995	-1.6066	5e-05	0.000336706
Bra004815	16.9506	6.65103	-1.34969	5e-05	0.000336706
Bra004817	22.6825	13.1641	-0.78497	0.0002	0.00116361
Bra004819	1.74122	0	-	5e-05	0.000336706
Bra004824	2.3706	10.4321	2.1377	0.0003	0.00165955
Bra004826	12.1336	0.444039	-4.77217	0.00015	0.000904802
Bra004830	21.4144	5.30223	-2.01391	5e-05	0.000336706
Bra004831	0.644107	2.09324	1.70036	0.0003	0.00165955
Bra004833	13.9081	0.284308	-5.61233	5e-05	0.000336706
Bra004838	1.01692	0	-	5e-05	0.000336706
Bra004839	283.724	149.155	-0.927682	5e-05	0.000336706
Bra004841	34.6502	85.7192	1.30676	5e-05	0.000336706
Bra004847	17.1485	39.6224	1.20824	5e-05	0.000336706
Bra004852	6.06643	3.72548	-0.703423	0.0146	0.0437122
Bra004855	62.7059	27.1802	-1.20605	0.00045	0.00236367
Bra004858	8.28336	12.5693	0.601617	0.01045	0.0332924
Bra004880	12.7713	19.8921	0.63929	0.00845	0.0280754
Bra004881	5.38212	1.56389	-1.78303	5e-05	0.000336706
Bra004882	3.90669	7.56652	0.953681	5e-05	0.000336706
Bra004885	1.96897	4.07847	1.05058	0.0069	0.0237635
Bra004887	21.5587	6.52183	-1.72492	5e-05	0.000336706
Bra004888	1.25037	3.25676	1.38108	0.01405	0.0424024
Bra004889	0.497646	0	-	5e-05	0.000336706
Bra004892	4.5976	7.55079	0.715746	0.0015	0.00661537
Bra004898	6.43918	2.73004	-1.23796	5e-05	0.000336706
Bra004899	10.4014	3.92449	-1.4062	5e-05	0.000336706
Bra004904	1.27458	0	-	5e-05	0.000336706
Bra004912	13.2378	8.77851	-0.592617	0.01625	0.0475496
Bra004915	9.05327	16.5642	0.871556	0.0005	0.00258683
Bra004928	0.305387	13.8792	5.50614	5e-05	0.000336706
Bra004929	15.015	34.5905	1.20397	5e-05	0.000336706
Bra004932	182.744	109.939	-0.733118	0.0001	0.000632766
Bra004935	22.7868	13.9094	-0.712143	0.00225	0.00934517
Bra004937	34.7535	19.108	-0.862983	5e-05	0.000336706
Bra004940	130.061	248.794	0.935766	5e-05	0.000336706
Bra004944	6.06288	9.76218	0.687199	0.00375	0.0143723
Bra004946	0.220564	1.51574	2.78076	0.0005	0.00258683
Bra004954	71.6134	40.8197	-0.810965	5e-05	0.000336706
Bra004958	9.94272	6.77897	-0.552574	0.01585	0.0466139
Bra004960	76.0876	158.967	1.063	5e-05	0.000336706
Bra004964	4.00098	1.27151	-1.65382	5e-05	0.000336706
Bra004967	4.61688	16.5212	1.83932	5e-05	0.000336706
Bra004980	0.604793	0	-	5e-05	0.000336706
Bra004982	41.3464	106.3	1.36231	5e-05	0.000336706
Bra004989	666.723	239.984	-1.47415	5e-05	0.000336706
Bra004990	0.186436	1.0983	2.55853	0.00195	0.00827289
Bra004996	5.35826	17.0377	1.66889	5e-05	0.000336706
Bra005000	16.2589	29.0852	0.839055	0.0001	0.000632766
Bra005001	11.1757	7.12359	-0.649686	0.0038	0.014518
Bra005002	2.06575	32.2723	3.96556	5e-05	0.000336706
Bra005012	12.9586	89.5709	2.78912	5e-05	0.000336706
Bra005013	11.5656	6.78647	-0.769109	0.0108	0.0341849
Bra005020	4.77119	10.9098	1.1932	5e-05	0.000336706
Bra005032	0.586056	0	-	0.00095	0.00448025
Bra005037	198.989	101.037	-0.977808	5e-05	0.000336706
Bra005039	10.8104	33.3069	1.62341	5e-05	0.000336706
Bra005041	7.65696	2.48444	-1.62385	5e-05	0.000336706
Bra005054	2.2826	6.1364	1.42671	5e-05	0.000336706
Bra005057	7.83482	15.7979	1.01176	0.0002	0.00116361
Bra005058	1.26415	2.60851	1.04506	0.00605	0.021326
Bra005061	59.9544	40.5489	-0.564203	0.00675	0.0233624
Bra005063	2.84353	4.69097	0.722204	0.01325	0.04043
Bra005077	17.3724	10.7891	-0.687218	0.00275	0.0110819
Bra005086	25.2655	43.0239	0.767973	0.0001	0.000632766
Bra005087	74.9311	126.42	0.754584	0.00015	0.000904802
Bra005092	20.9027	1.18757	-4.13761	5e-05	0.000336706
Bra005096	0.47558	3.25093	2.77309	5e-05	0.000336706
Bra005097	43.7603	28.7717	-0.604972	0.00485	0.017798
Bra005099	144.338	53.3556	-1.43574	5e-05	0.000336706
Bra005104	105.702	197.673	0.903112	5e-05	0.000336706
Bra005106	1.25547	3.33393	1.409	0.0002	0.00116361
Bra005113	0.552228	0	-	5e-05	0.000336706
Bra005117	151.823	96.9916	-0.646458	0.002	0.00845543
Bra005124	13.2201	4.8542	-1.44542	5e-05	0.000336706
Bra005125	41.2478	27.5037	-0.584694	0.0157	0.0462753
Bra005131	64.6344	187.713	1.53816	5e-05	0.000336706
Bra005139	0.758557	3.01832	1.99242	0.00185	0.00791122
Bra005161	1.17444	4.39492	1.90387	0.0002	0.00116361
Bra005163	23.5885	16.3029	-0.532955	0.0168	0.0488922
Bra005182	4.66079	0.893709	-2.3827	5e-05	0.000336706
Bra005187	5.42068	9.94418	0.875378	0.00065	0.00323446
Bra005193	16.6441	5.7904	-1.52327	5e-05	0.000336706
Bra005195	6.35851	1.85816	-1.77481	5e-05	0.000336706
Bra005197	5.60088	0	-	5e-05	0.000336706
Bra005200	3.78613	1.2374	-1.61342	5e-05	0.000336706
Bra005205	0.882078	0.229692	-1.9412	0.01265	0.0389572
Bra005211	214.688	120.291	-0.835713	5e-05	0.000336706
Bra005212	184.188	119.876	-0.619635	0.00165	0.0071815
Bra005216	38.265	23.2445	-0.719137	0.00085	0.0040699
Bra005220	10.7365	18.9077	0.816449	5e-05	0.000336706
Bra005221	39.4687	24.3574	-0.696351	0.0006	0.00302124
Bra005223	2.12609	0	-	5e-05	0.000336706
Bra005227	63.1852	33.5336	-0.91398	5e-05	0.000336706
Bra005229	37.1427	1.37455	-4.75605	5e-05	0.000336706
Bra005231	10.1031	1.048	-3.26908	5e-05	0.000336706
Bra005232	45.8923	87.0461	0.923527	0.00045	0.00236367
Bra005235	2.76913	0.222789	-3.63568	0.01365	0.0414374
Bra005236	195.286	124.364	-0.651013	0.00065	0.00323446
Bra005241	16.395	3.06504	-2.41928	5e-05	0.000336706
Bra005242	110.292	6.16907	-4.16014	5e-05	0.000336706
Bra005243	8.85497	3.33821	-1.40741	5e-05	0.000336706
Bra005245	0.812447	0	-	5e-05	0.000336706
Bra005246	11.8453	1.24143	-3.25424	5e-05	0.000336706
Bra005253	57.5312	35.0487	-0.714983	0.00115	0.00527623
Bra005268	0.309772	1.2973	2.06623	0.0087	0.0287382
Bra005269	12.1439	19.4589	0.680201	0.001	0.00468357
Bra005282	119.07	63.4188	-0.908829	0.0001	0.000632766
Bra005290	1.20196	4.26387	1.82677	0.00035	0.00189996
Bra005291	55.4069	85.434	0.624745	0.00255	0.010384
Bra005301	2.41179	0.882429	-1.45055	0.01375	0.0416956
Bra005302	7.61753	3.28325	-1.2142	0.0009	0.0042719
Bra005305	0.658044	2.36148	1.84344	0.0004	0.00213686
Bra005306	41.3885	27.799	-0.574195	0.0067	0.023221
Bra005307	0.87251	0	-	5e-05	0.000336706
Bra005309	7.07297	2.26753	-1.64119	0.0001	0.000632766
Bra005312	1.82491	12.1039	2.72958	5e-05	0.000336706
Bra005338	4.05102	1.40954	-1.52306	0.00805	0.0269908
Bra005344	37.4673	20.1025	-0.898258	5e-05	0.000336706
Bra005345	1369.28	646.277	-1.08319	0.00025	0.00141381
Bra005347	33.3187	2.81032	-3.56752	5e-05	0.000336706
Bra005350	1.12661	2.54015	1.17292	0.00075	0.00366921
Bra005351	1.58396	6.0932	1.94367	0.00025	0.00141381
Bra005356	67.7082	114.576	0.758906	0.00015	0.000904802
Bra005362	3.73896	0.977797	-1.93503	5e-05	0.000336706
Bra005370	9.48279	15.3616	0.695948	0.0014	0.0062335
Bra005380	0.763969	0	-	0.0156	0.0460584
Bra005387	0.263008	0.976818	1.89298	0.0132	0.0403083
Bra005390	8.26567	4.89163	-0.756815	0.00375	0.0143723
Bra005395	3.31517	1.29706	-1.35384	0.00015	0.000904802
Bra005397	22.6834	66.7907	1.55801	5e-05	0.000336706
Bra005398	1.79077	3.09268	0.788275	0.00645	0.0225169
Bra005402	15.3004	10.8433	-0.496766	0.01265	0.0389572
Bra005403	0.239696	0.888399	1.89001	0.0148	0.0441829
Bra005414	28.7704	15.4701	-0.895105	5e-05	0.000336706
Bra005419	12.7813	8.2948	-0.623753	0.01525	0.0452598
Bra005420	0.629327	0	-	5e-05	0.000336706
Bra005423	2571.7	940.92	-1.45058	0.00035	0.00189996
Bra005424	3551.54	750.995	-2.24157	5e-05	0.000336706
Bra005425	3597.75	1670.52	-1.1068	5e-05	0.000336706
Bra005429	15.3629	7.53805	-1.02719	5e-05	0.000336706
Bra005432	0.334194	3.52652	3.39949	5e-05	0.000336706
Bra005447	7.22649	0.218841	-5.04534	0.0001	0.000632766
Bra005470	12.1884	0.591459	-4.36508	0.0125	0.0386233
Bra005480	7.89251	3.98575	-0.985634	0.00815	0.0272605
Bra005488	2.06389	7.44797	1.85148	5e-05	0.000336706
Bra005492	5.31828	0.819634	-2.69791	0.0003	0.00165955
Bra005496	8.24174	13.6021	0.72281	0.0019	0.00808783
Bra005501	1.14193	3.34093	1.54878	0.00515	0.0186947
Bra005504	13.0082	26.4517	1.02394	5e-05	0.000336706
Bra005505	4.78204	13.8189	1.53094	5e-05	0.000336706
Bra005522	457.8	217.401	-1.07436	5e-05	0.000336706
Bra005525	1.03067	0.189933	-2.44002	0.00065	0.00323446
Bra005526	0.362171	5.90509	4.02722	0.00025	0.00141381
Bra005527	76.8921	47.39	-0.698252	0.0002	0.00116361
Bra005530	3.7126	6.69909	0.851536	0.0009	0.0042719
Bra005531	57.4155	38.1579	-0.589458	0.005	0.0182572
Bra005537	4.30523	1.90957	-1.17284	0.0082	0.0273982
Bra005543	10.5355	23.8906	1.18119	5e-05	0.000336706
Bra005546	19.009	4.12501	-2.20421	5e-05	0.000336706
Bra005553	5.85018	2.57014	-1.18663	0.0019	0.00808783
Bra005560	17.6805	10.7166	-0.722314	0.00055	0.0028116
Bra005561	3.71034	6.12882	0.724057	0.01005	0.0322836
Bra005567	2.75677	1.20862	-1.18962	0.00025	0.00141381
Bra005570	46.2173	15.3894	-1.58649	5e-05	0.000336706
Bra005572	24.4481	136.446	2.48053	0.00065	0.00323446
Bra005574	0.946968	2.90969	1.61948	0.0032	0.0126056
Bra005576	12.9614	19.1789	0.565298	0.0099	0.03189
Bra005581	10.0237	3.64857	-1.45802	5e-05	0.000336706
Bra005595	14.9392	29.2316	0.968425	5e-05	0.000336706
Bra005601	100.071	38.4659	-1.37938	5e-05	0.000336706
Bra005605	28.2285	52.9396	0.907195	5e-05	0.000336706
Bra005609	133.526	15.1159	-3.14298	5e-05	0.000336706
Bra005610	2.83731	9.35243	1.72082	5e-05	0.000336706
Bra005611	27.8221	4.96609	-2.48605	5e-05	0.000336706
Bra005612	151.09	231.654	0.616569	0.0038	0.014518
Bra005614	22.44	37.4721	0.739745	0.0012	0.0054616
Bra005632	1.82783	7.78723	2.09098	0.00055	0.0028116
Bra005639	19.1276	30.2822	0.662817	0.00135	0.00604271
Bra005640	19.3513	9.02814	-1.09993	0.0002	0.00116361
Bra005641	3.57227	0.1628	-4.45567	0.00175	0.00754491
Bra005644	5.11919	1.6459	-1.63703	0.00145	0.00642841
Bra005663	126.885	65.7971	-0.947424	5e-05	0.000336706
Bra005668	784.368	252.344	-1.63614	5e-05	0.000336706
Bra005669	17.2965	10.8604	-0.671404	0.00215	0.00898739
Bra005670	36.8412	64.2607	0.802617	5e-05	0.000336706
Bra005676	41.0499	3.54564	-3.53326	5e-05	0.000336706
Bra005677	733.147	112.216	-2.70783	5e-05	0.000336706
Bra005681	3.27952	9.89428	1.59311	5e-05	0.000336706
Bra005684	12.3211	3.43526	-1.84264	5e-05	0.000336706
Bra005687	211.454	324.399	0.617422	0.0017	0.00736579
Bra005694	93.869	57.8895	-0.697348	0.0002	0.00116361
Bra005700	2.49464	4.55838	0.869691	0.00385	0.0146748
Bra005703	1.80997	4.11482	1.18486	0.0004	0.00213686
Bra005709	156.15	282.773	0.856711	5e-05	0.000336706
Bra005710	6.84314	3.31428	-1.04596	0.0011	0.00507605
Bra005720	1139.47	568.567	-1.00297	5e-05	0.000336706
Bra005723	1.99975	0	-	5e-05	0.000336706
Bra005727	35.9212	83.3951	1.21513	5e-05	0.000336706
Bra005729	0.690517	3.0627	2.14906	0.001	0.00468357
Bra005731	137.297	24.4227	-2.491	5e-05	0.000336706
Bra005735	11.458	19.3318	0.754619	0.0016	0.00699445
Bra005736	74.6179	53.1485	-0.489493	0.01445	0.0433749
Bra005738	30.3167	7.62923	-1.9905	5e-05	0.000336706
Bra005740	2.80663	0.999501	-1.48956	0.0103	0.0329425
Bra005742	5.23524	9.72715	0.89376	0.0004	0.00213686
Bra005743	5.16768	18.1525	1.81258	5e-05	0.000336706
Bra005744	30.1636	16.6062	-0.861092	0.00055	0.0028116
Bra005746	0.777109	1.67735	1.10999	0.0139	0.0420681
Bra005747	0.47089	3.87088	3.0392	0.00025	0.00141381
Bra005749	27.3463	40.1981	0.555784	0.0086	0.0284754
Bra005751	1.08252	25.6138	4.56446	5e-05	0.000336706
Bra005758	8.67445	15.4664	0.834293	0.00055	0.0028116
Bra005764	22.4294	14.3769	-0.641636	0.01545	0.0457463
Bra005765	33.8845	12.1629	-1.47814	5e-05	0.000336706
Bra005775	55.7389	31.9651	-0.802186	0.0002	0.00116361
Bra005776	0.373156	2.5553	2.77564	0.0001	0.000632766
Bra005778	7.41356	11.1918	0.594201	0.00825	0.0275355
Bra005779	0.57295	1.96188	1.77575	0.0008	0.0038697
Bra005784	122.901	233.388	0.925237	5e-05	0.000336706
Bra005795	1.57387	30.5409	4.27835	5e-05	0.000336706
Bra005804	33.1827	88.1683	1.40983	5e-05	0.000336706
Bra005806	13.3579	23.1136	0.791053	0.00075	0.00366921
Bra005811	0.970413	8.59306	3.1465	5e-05	0.000336706
Bra005813	76.9232	7.04961	-3.4478	5e-05	0.000336706
Bra005820	43.5376	125.263	1.52463	5e-05	0.000336706
Bra005822	11.7793	4.8888	-1.2687	0.0008	0.0038697
Bra005823	51.0108	35.1256	-0.538279	0.0157	0.0462753
Bra005825	4.07655	2.33316	-0.805063	0.0039	0.0148209
Bra005836	20.3929	41.3929	1.02131	5e-05	0.000336706
Bra005839	55.5483	30.5943	-0.860479	5e-05	0.000336706
Bra005846	4.24408	2.03746	-1.05868	0.00175	0.00754491
Bra005847	8.27516	42.8983	2.37406	5e-05	0.000336706
Bra005852	1.29382	4.57527	1.82221	5e-05	0.000336706
Bra005853	25.5102	12.7028	-1.00593	0.00015	0.000904802
Bra005854	32.8725	19.6929	-0.739208	0.00015	0.000904802
Bra005860	4.17555	0.649115	-2.68542	5e-05	0.000336706
Bra005864	101.47	39.2079	-1.37184	5e-05	0.000336706
Bra005870	1.84029	0	-	5e-05	0.000336706
Bra005881	5.45848	9.34024	0.774959	0.0026	0.010549
Bra005890	5.62588	21.2434	1.91687	5e-05	0.000336706
Bra005891	128.087	256.734	1.00315	5e-05	0.000336706
Bra005901	22.6702	15.0847	-0.587711	0.015	0.0446605
Bra005927	17.0148	8.77737	-0.954932	0.00035	0.00189996
Bra005929	35.6075	50.6193	0.507505	0.01525	0.0452598
Bra005935	14.117	3.76167	-1.90799	5e-05	0.000336706
Bra005947	1.88201	0.421967	-2.15707	0.00125	0.0056541
Bra005948	0.226753	1.62406	2.84041	0.00235	0.00968407
Bra005957	30.6456	5.13041	-2.57853	5e-05	0.000336706
Bra005961	0.208615	4.9937	4.5812	5e-05	0.000336706
Bra005967	2.05781	7.7744	1.91762	5e-05	0.000336706
Bra005969	10.7654	7.01953	-0.616955	0.00775	0.0261484
Bra005974	10.3896	6.45758	-0.686072	0.01075	0.0340459
Bra005975	9.22773	17.8425	0.95127	0.00285	0.0114139
Bra005979	0.383152	8.1168	4.40492	5e-05	0.000336706
Bra005980	51.8573	36.704	-0.498608	0.01455	0.0435906
Bra005987	74.3086	9.79533	-2.92336	5e-05	0.000336706
Bra005997	46.9594	31.9153	-0.557164	0.0107	0.0339223
Bra006004	32.0989	68.2153	1.08757	5e-05	0.000336706
Bra006010	19.9774	41.8748	1.06771	5e-05	0.000336706
Bra006014	33.3513	53.1015	0.671008	0.0009	0.0042719
Bra006015	354.716	194.895	-0.863966	5e-05	0.000336706
Bra006016	19.992	34.006	0.766366	0.00035	0.00189996
Bra006021	0.458269	1.97975	2.11105	0.0066	0.0229314
Bra006022	4.73045	2.4219	-0.96584	0.00775	0.0261484
Bra006027	14.4857	24.8449	0.778317	0.00015	0.000904802
Bra006031	25.3394	16.5484	-0.614689	0.0039	0.0148209
Bra006033	107.927	166.458	0.625097	0.00185	0.00791122
Bra006036	7.47293	25.2909	1.75888	5e-05	0.000336706
Bra006044	56.9289	34.0489	-0.741555	0.0008	0.0038697
Bra006051	112.825	14.7872	-2.93166	5e-05	0.000336706
Bra006052	51.7817	35.2539	-0.554658	0.0121	0.0376082
Bra006054	4.04244	1.53921	-1.39304	0.00995	0.0320214
Bra006056	165.679	328.535	0.987655	5e-05	0.000336706
Bra006068	52.7294	34.3686	-0.617517	0.0026	0.010549
Bra006081	28.4972	48.4431	0.765472	0.00025	0.00141381
Bra006084	53.167	102.339	0.944749	5e-05	0.000336706
Bra006085	32.7997	20.3915	-0.685715	0.0012	0.0054616
Bra006086	74.7374	11.5219	-2.69745	5e-05	0.000336706
Bra006094	1.19945	0.533996	-1.16748	0.0021	0.00881273
Bra006096	13.098	3.77333	-1.79543	5e-05	0.000336706
Bra006103	68.7564	39.2249	-0.809724	0.0001	0.000632766
Bra006104	2.58705	5.65992	1.12948	5e-05	0.000336706
Bra006110	4.68073	8.37787	0.83985	0.0001	0.000632766
Bra006118	8.31066	41.3203	2.31382	5e-05	0.000336706
Bra006124	53.0228	36.5769	-0.535679	0.0085	0.0282012
Bra006125	23.588	12.8454	-0.876806	0.00135	0.00604271
Bra006135	120.172	51.2597	-1.22921	5e-05	0.000336706
Bra006136	4.32916	8.77789	1.01979	0.0001	0.000632766
Bra006137	1.15533	23.4095	4.34073	0.0002	0.00116361
Bra006139	10.0986	5.84258	-0.789486	0.0067	0.023221
Bra006140	2.12401	7.0419	1.72918	5e-05	0.000336706
Bra006146	75.5331	127.676	0.757308	0.00025	0.00141381
Bra006150	29.3542	10.1202	-1.53633	5e-05	0.000336706
Bra006156	33.1561	73.3316	1.14516	5e-05	0.000336706
Bra006161	5.70297	2.88511	-0.983084	0.00085	0.0040699
Bra006164	22.8781	32.9286	0.525376	0.0166	0.0484112
Bra006167	6.17261	2.31733	-1.41342	5e-05	0.000336706
Bra006178	30.7471	0.600066	-5.67919	0.0057	0.0203391
Bra006182	67.3844	25.6289	-1.39464	0.01125	0.0353445
Bra006186	79.389	42.7486	-0.893063	5e-05	0.000336706
Bra006195	14.4473	8.0757	-0.83914	0.003	0.0119154
Bra006197	43.6954	15.2948	-1.51444	5e-05	0.000336706
Bra006203	144.89	254.431	0.812313	0.0001	0.000632766
Bra006206	35.3249	14.6694	-1.26788	0.006	0.02119
Bra006208	180.707	290.437	0.684575	0.00245	0.0100236
Bra006211	23.4898	14.1557	-0.730653	0.00095	0.00448025
Bra006219	2.6495	5.98393	1.17537	0.00045	0.00236367
Bra006220	1.69447	0.254317	-2.73614	0.0119	0.0371148
Bra006221	16.4406	8.56103	-0.941409	0.0052	0.0188443
Bra006225	2.7175	1.02624	-1.40491	0.01585	0.0466139
Bra006226	19.3722	10.7892	-0.844405	5e-05	0.000336706
Bra006239	133.078	14.5156	-3.19659	5e-05	0.000336706
Bra006243	3.56592	7.57834	1.08761	5e-05	0.000336706
Bra006248	143.082	70.2749	-1.02576	5e-05	0.000336706
Bra006254	36.208	68.3321	0.916258	5e-05	0.000336706
Bra006256	14.358	26.2621	0.871133	5e-05	0.000336706
Bra006258	6.55804	3.5078	-0.902697	0.0036	0.0138928
Bra006259	5.31389	1.10747	-2.2625	5e-05	0.000336706
Bra006260	25.5179	52.568	1.04268	5e-05	0.000336706
Bra006263	32.1723	48.5775	0.59447	0.0031	0.0122602
Bra006269	8.54397	15.9492	0.900506	5e-05	0.000336706
Bra006272	153.182	96.6071	-0.665047	0.0013	0.0058499
Bra006273	0	0.563315	-	5e-05	0.000336706
Bra006274	4.49025	14.5356	1.69472	5e-05	0.000336706
Bra006280	1.64943	3.84452	1.22083	0.00485	0.017798
Bra006283	11.2219	6.7406	-0.735365	0.0027	0.0109103
Bra006288	6.78527	18.1433	1.41896	0.0028	0.011246
Bra006290	34.4169	21.6897	-0.666108	0.0171	0.0495996
Bra006291	87.8906	20.2946	-2.11461	5e-05	0.000336706
Bra006297	6.44948	2.41284	-1.41845	0.0046	0.0170602
Bra006305	31.392	10.6503	-1.55951	5e-05	0.000336706
Bra006323	15.1193	33.839	1.16229	5e-05	0.000336706
Bra006324	5.87211	0.335112	-4.13116	0.01655	0.0483007
Bra006328	0.941159	4.11636	2.12886	5e-05	0.000336706
Bra006333	3.75945	11.038	1.55388	5e-05	0.000336706
Bra006335	5.16092	11.8223	1.19581	5e-05	0.000336706
Bra006338	28.5328	52.0721	0.86789	5e-05	0.000336706
Bra006340	84.5411	215.317	1.34873	5e-05	0.000336706
Bra006341	62.9453	33.0972	-0.927388	5e-05	0.000336706
Bra006342	2.47852	0.514661	-2.26778	0.0009	0.0042719
Bra006350	61.4669	17.5924	-1.80485	5e-05	0.000336706
Bra006363	84.8261	44.8235	-0.920251	5e-05	0.000336706
Bra006366	2.04725	0.541783	-1.9179	0.0038	0.014518
Bra006367	3.58342	5.58469	0.64014	0.01555	0.0459789
Bra006377	68.948	48.3784	-0.511145	0.00935	0.0304667
Bra006394	2.11658	4.4747	1.08005	0.0028	0.011246
Bra006408	0.661582	0	-	0.00015	0.000904802
Bra006413	32.3044	12.1117	-1.41534	5e-05	0.000336706
Bra006415	26.1851	16.0031	-0.710395	0.0018	0.0077306
Bra006417	6.37839	11.598	0.862613	0.00255	0.010384
Bra006418	1.68053	0.476322	-1.8189	0.0014	0.0062335
Bra006438	7.85923	0	-	5e-05	0.000336706
Bra006441	43.6376	75.8244	0.797089	0.00015	0.000904802
Bra006443	2.31864	6.10202	1.39601	0.0036	0.0138928
Bra006454	62.2469	136.784	1.13582	5e-05	0.000336706
Bra006463	10.7627	6.51633	-0.723914	0.0037	0.0142217
Bra006467	236.039	6.32244	-5.2224	5e-05	0.000336706
Bra006475	2.46386	0.251717	-3.29105	5e-05	0.000336706
Bra006486	12.7898	20.7723	0.699666	0.0021	0.00881273
Bra006490	2.67069	4.57717	0.777247	0.0095	0.0308545
Bra006494	7.91812	3.77439	-1.06892	0.0005	0.00258683
Bra006495	2.65445	0.288339	-3.20257	5e-05	0.000336706
Bra006499	1.4772	4.92433	1.73707	0.00245	0.0100236
Bra006503	56.7648	29.2919	-0.954494	5e-05	0.000336706
Bra006511	24.9448	8.60324	-1.53579	5e-05	0.000336706
Bra006514	33.806	16	-1.07921	5e-05	0.000336706
Bra006517	30.0751	44.5701	0.567508	0.006	0.02119
Bra006520	4.82378	8.83107	0.872424	0.0007	0.0034549
Bra006522	131.41	69.7739	-0.913314	5e-05	0.000336706
Bra006523	10.3175	22.7175	1.13871	0.00295	0.0117452
Bra006537	2.68762	7.79463	1.53615	5e-05	0.000336706
Bra006541	10.5261	2.84977	-1.88506	0.0001	0.000632766
Bra006543	251.441	19.9114	-3.65856	5e-05	0.000336706
Bra006553	134.521	293.155	1.12383	5e-05	0.000336706
Bra006567	26.6839	69.0948	1.37261	5e-05	0.000336706
Bra006570	17.0957	8.54378	-1.00069	0.00375	0.0143723
Bra006578	5.15355	10.8492	1.07395	5e-05	0.000336706
Bra006595	91.112	42.5183	-1.09956	5e-05	0.000336706
Bra006599	1.19754	4.83691	2.01402	0.0012	0.0054616
Bra006603	31.6879	48.2122	0.605466	0.00415	0.0156282
Bra006605	10.4285	6.13486	-0.765426	0.0007	0.0034549
Bra006610	31.6913	13.3368	-1.24868	5e-05	0.000336706
Bra006613	1.87482	0.165419	-3.50255	0.00675	0.0233624
Bra006617	10.2503	2.97072	-1.78679	0.0013	0.0058499
Bra006618	21.2146	12.4319	-0.771019	0.00475	0.0175024
Bra006622	2.36147	5.8745	1.31478	0.00045	0.00236367
Bra006633	5.62478	16.5555	1.55744	5e-05	0.000336706
Bra006634	1.47265	3.57859	1.28098	5e-05	0.000336706
Bra006641	119.854	29.503	-2.02235	5e-05	0.000336706
Bra006660	20.0654	8.92463	-1.16885	0.0108	0.0341849
Bra006661	215.314	357.611	0.731948	0.0002	0.00116361
Bra006685	47.1604	29.7257	-0.665865	0.0101	0.0324144
Bra006686	198.835	134.528	-0.563672	0.01555	0.0459789
Bra006687	99.6224	54.5562	-0.868726	5e-05	0.000336706
Bra006689	11.9798	20.4204	0.769405	0.00485	0.017798
Bra006695	2.18506	5.36943	1.29709	0.0003	0.00165955
Bra006708	3.16095	7.00006	1.14701	0.0038	0.014518
Bra006709	76.2997	130.806	0.777676	0.0001	0.000632766
Bra006714	2.68885	0.498304	-2.43189	0.0086	0.0284754
Bra006716	9.88984	49.5899	2.32603	5e-05	0.000336706
Bra006717	17.863	3.39281	-2.39643	5e-05	0.000336706
Bra006725	0.796553	0	-	0.00045	0.00236367
Bra006726	1.48385	3.45146	1.21786	0.007	0.0240278
Bra006727	83.6254	39.4618	-1.08348	5e-05	0.000336706
Bra006741	7.95303	18.1342	1.18914	5e-05	0.000336706
Bra006745	40.0508	24.9907	-0.680438	0.00275	0.0110819
Bra006747	7.59858	13.994	0.881004	0.0003	0.00165955
Bra006748	9.97694	2.17532	-2.19737	5e-05	0.000336706
Bra006749	28.0554	16.7878	-0.740867	0.0101	0.0324144
Bra006752	3.57027	7.45208	1.06161	0.0011	0.00507605
Bra006755	23.2902	50.7668	1.12416	5e-05	0.000336706
Bra006756	46.9744	85.9283	0.871257	5e-05	0.000336706
Bra006771	12.9583	8.55044	-0.599801	0.0091	0.0298053
Bra006777	43.4384	21.8823	-0.989205	0.0001	0.000632766
Bra006782	8.17075	37.4814	2.19764	5e-05	0.000336706
Bra006787	18.2764	10.4331	-0.808818	0.00135	0.00604271
Bra006790	12.7987	29.3721	1.19845	5e-05	0.000336706
Bra006792	6.57756	0.897665	-2.8733	0.00015	0.000904802
Bra006806	4.50049	2.39389	-0.910729	0.0069	0.0237635
Bra006809	159.704	76.9654	-1.05312	5e-05	0.000336706
Bra006812	11.6061	16.6929	0.52435	0.01095	0.0345694
Bra006817	22.2255	38.4797	0.791886	0.00065	0.00323446
Bra006821	10.5046	4.53559	-1.21166	5e-05	0.000336706
Bra006833	23.5556	55.3116	1.23151	5e-05	0.000336706
Bra006835	119.899	37.965	-1.65908	5e-05	0.000336706
Bra006836	27.3784	10.0035	-1.45254	5e-05	0.000336706
Bra006850	229.007	22.2513	-3.36343	5e-05	0.000336706
Bra006852	2.47814	1.24563	-0.992384	0.0057	0.0203391
Bra006857	52.2509	33.0988	-0.658675	0.0021	0.00881273
Bra006859	1.46157	3.50449	1.26169	0.0009	0.0042719
Bra006861	14.2642	22.3869	0.650257	0.0027	0.0109103
Bra006862	1.08358	2.25102	1.05478	0.01425	0.0429039
Bra006864	46.1837	31.13	-0.569078	0.0056	0.0200567
Bra006868	49.7596	5.02227	-3.30856	5e-05	0.000336706
Bra006872	193.958	128.189	-0.59747	0.0088	0.0289896
Bra006876	26.8483	13.8228	-0.957778	0.00015	0.000904802
Bra006879	111.769	30.5674	-1.87046	5e-05	0.000336706
Bra006889	15.3592	8.97976	-0.774355	0.00225	0.00934517
Bra006890	11.9529	6.66238	-0.843255	0.00215	0.00898739
Bra006894	53.0562	21.066	-1.33261	0.01015	0.0325411
Bra006908	28.8884	129.43	2.16361	5e-05	0.000336706
Bra006911	4.11153	1.68761	-1.28469	0.0008	0.0038697
Bra006913	87.4329	50.6871	-0.786556	0.00135	0.00604271
Bra006914	19.1962	11.1388	-0.78523	0.0005	0.00258683
Bra006918	60.3454	37.9243	-0.670122	0.0044	0.0164321
Bra006929	0.226545	0.908084	2.00303	0.0023	0.00951176
Bra006949	108.881	298.674	1.45582	5e-05	0.000336706
Bra006951	2.98734	0.108729	-4.78005	0.01315	0.0401952
Bra006959	15.3068	39.34	1.36183	5e-05	0.000336706
Bra006960	51.7334	71.9471	0.47584	0.017	0.049366
Bra006972	6.79785	3.7304	-0.86575	0.00195	0.00827289
Bra006974	6.79272	4.33174	-0.649043	0.0162	0.0474381
Bra006975	20.088	9.66606	-1.05534	0.0001	0.000632766
Bra006978	2.2372	0.206245	-3.43926	5e-05	0.000336706
Bra006991	9.08874	17.5784	0.951652	0.00485	0.017798
Bra006997	11.5157	2.81823	-2.03075	5e-05	0.000336706
Bra007002	76.0554	50.7505	-0.58363	0.00565	0.0202047
Bra007007	10.4557	19.0943	0.868854	0.0001	0.000632766
Bra007009	1.27239	0.346482	-1.87668	0.0009	0.0042719
Bra007013	8.3212	4.38943	-0.922758	0.00205	0.00863931
Bra007015	15.2674	9.08019	-0.749657	0.0025	0.0102042
Bra007018	76.3908	41.9826	-0.863609	0.0005	0.00258683
Bra007019	31.6117	49.8175	0.656194	0.00955	0.0309917
Bra007027	28.601	14.1233	-1.01799	5e-05	0.000336706
Bra007032	1.29014	0.302998	-2.09014	0.01445	0.0433749
Bra007034	25.9542	12.7217	-1.02868	5e-05	0.000336706
Bra007035	6.448	2.69312	-1.25957	5e-05	0.000336706
Bra007039	34.6966	51.6353	0.573564	0.0084	0.0279326
Bra007044	39.7422	22.6929	-0.808433	0.00015	0.000904802
Bra007046	13.0669	6.60912	-0.983391	0.00085	0.0040699
Bra007051	141.418	89.6922	-0.65691	0.001	0.00468357
Bra007055	201.231	88.7141	-1.18162	5e-05	0.000336706
Bra007069	1.7567	4.15901	1.24338	0.00395	0.0149782
Bra007070	28.8505	52.0211	0.850501	5e-05	0.000336706
Bra007083	109.088	170.811	0.646906	0.00175	0.00754491
Bra007085	93.8266	18.2441	-2.36257	5e-05	0.000336706
Bra007088	25.2659	36.873	0.545374	0.00485	0.017798
Bra007097	5.55457	10.1378	0.867991	0.0002	0.00116361
Bra007099	61.672	115.311	0.902844	5e-05	0.000336706
Bra007103	82.6676	52.0792	-0.666615	0.00055	0.0028116
Bra007108	99.482	27.0742	-1.87751	5e-05	0.000336706
Bra007109	2364.15	956.606	-1.30533	5e-05	0.000336706
Bra007114	6.44711	1.58336	-2.02566	0.01135	0.0356145
Bra007116	0.541446	2.25883	2.06068	0.00035	0.00189996
Bra007123	4.78157	14.478	1.59831	5e-05	0.000336706
Bra007129	0.686933	4.66556	2.76381	0.00135	0.00604271
Bra007130	57.6449	20.5731	-1.48644	5e-05	0.000336706
Bra007131	5.28161	15.2023	1.52524	5e-05	0.000336706
Bra007150	26.9184	17.971	-0.582925	0.0141	0.0425441
Bra007153	17.2907	7.9416	-1.12249	5e-05	0.000336706
Bra007162	3.78986	12.9119	1.76848	5e-05	0.000336706
Bra007164	97.6115	159.436	0.707852	0.00065	0.00323446
Bra007170	0.578501	2.02417	1.80694	0.01335	0.0406817
Bra007171	5.8615	12.7596	1.12224	5e-05	0.000336706
Bra007176	11.4237	6.55857	-0.800572	0.0054	0.0194328
Bra007177	0.168805	27.0849	7.32599	0.00025	0.00141381
Bra007178	22.9249	13.2034	-0.796001	0.00105	0.00488412
Bra007179	6.24083	28.2676	2.17934	5e-05	0.000336706
Bra007182	0.317401	2.44237	2.9439	0.01575	0.0463785
Bra007188	34.4311	53.8059	0.644052	0.0047	0.0173595
Bra007191	32.4991	2.34705	-3.79148	0.0002	0.00116361
Bra007195	82.5915	216.269	1.38876	5e-05	0.000336706
Bra007201	0.469503	2.06462	2.13667	0.0002	0.00116361
Bra007202	21.9619	34.6142	0.656363	0.0025	0.0102042
Bra007205	555.036	1076.32	0.955459	0.0001	0.000632766
Bra007218	15.4632	29.068	0.91059	0.0002	0.00116361
Bra007219	2.53205	4.17435	0.721244	0.00575	0.0204861
Bra007220	32.5265	46.5098	0.515921	0.0083	0.0276759
Bra007222	17.476	29.9218	0.775822	0.00035	0.00189996
Bra007224	84.2816	45.3005	-0.895691	5e-05	0.000336706
Bra007225	92.2429	11.8925	-2.95539	5e-05	0.000336706
Bra007232	3.61276	8.84945	1.29249	0.00145	0.00642841
Bra007234	4.86944	24.6019	2.33694	5e-05	0.000336706
Bra007235	52.4905	28.407	-0.885806	5e-05	0.000336706
Bra007236	2.60102	0.829635	-1.64853	0.0002	0.00116361
Bra007239	0.560398	0	-	5e-05	0.000336706
Bra007247	19.54	8.76507	-1.15659	0.00015	0.000904802
Bra007249	41.3249	14.2858	-1.53243	5e-05	0.000336706
Bra007252	4.60515	7.76279	0.753327	0.00585	0.0207786
Bra007258	7.55549	1.92783	-1.97054	5e-05	0.000336706
Bra007259	2.28619	0.31065	-2.87958	0.00045	0.00236367
Bra007262	4.76602	8.17123	0.777767	0.0005	0.00258683
Bra007265	420.479	219.088	-0.940528	5e-05	0.000336706
Bra007266	27.968	18.7197	-0.579215	0.00695	0.0238915
Bra007269	150.596	79.9133	-0.914177	5e-05	0.000336706
Bra007279	53.2801	120.935	1.18256	5e-05	0.000336706
Bra007282	414.756	210.593	-0.977805	5e-05	0.000336706
Bra007284	145.311	231.375	0.67109	0.0011	0.00507605
Bra007291	4.43925	8.35629	0.912547	0.0005	0.00258683
Bra007295	17.9191	8.79804	-1.02625	0.0007	0.0034549
Bra007296	5.72777	10.2056	0.833322	0.00205	0.00863931
Bra007298	39.6203	71.2663	0.84698	0.0136	0.0413216
Bra007310	13.7036	7.83884	-0.805848	0.0015	0.00661537
Bra007315	142.601	3.04839	-5.5478	5e-05	0.000336706
Bra007317	17.5721	26.4484	0.589896	0.00765	0.0258767
Bra007319	21.543	32.0147	0.571514	0.0031	0.0122602
Bra007327	5.2723	2.8711	-0.87683	0.0008	0.0038697
Bra007332	1.93959	0	-	5e-05	0.000336706
Bra007333	372.658	148.69	-1.32555	5e-05	0.000336706
Bra007334	28.5257	194.788	2.77157	5e-05	0.000336706
Bra007335	16.6456	44.578	1.4212	5e-05	0.000336706
Bra007336	23.7114	67.64	1.51229	5e-05	0.000336706
Bra007348	6.1556	2.39368	-1.36267	5e-05	0.000336706
Bra007350	22.6017	7.91944	-1.51296	5e-05	0.000336706
Bra007351	2.04385	0.60753	-1.75026	0.01155	0.0361648
Bra007354	2.01208	9.56272	2.24874	5e-05	0.000336706
Bra007358	11.9905	24.5954	1.0365	5e-05	0.000336706
Bra007363	32.0519	16.2731	-0.977919	0.00105	0.00488412
Bra007367	8.44986	12.3548	0.548069	0.0098	0.0316153
Bra007379	31.1082	18.4347	-0.754872	0.01135	0.0356145
Bra007382	26.4833	14.7512	-0.844249	0.0001	0.000632766
Bra007387	4.57009	1.06183	-2.10568	5e-05	0.000336706
Bra007390	12.4794	2.42071	-2.36605	5e-05	0.000336706
Bra007391	4.36683	1.52326	-1.51943	0.00245	0.0100236
Bra007404	115.484	64.0091	-0.851338	5e-05	0.000336706
Bra007412	1.28864	3.37376	1.38851	0.0017	0.00736579
Bra007415	35.7876	22.1465	-0.692384	0.00225	0.00934517
Bra007417	65.808	28.4831	-1.20816	5e-05	0.000336706
Bra007420	4.73199	10.9427	1.20945	5e-05	0.000336706
Bra007430	95.8705	160.604	0.744347	0.00025	0.00141381
Bra007436	11.2464	17.0301	0.598621	0.00595	0.0210614
Bra007446	16.5298	86.6699	2.39046	5e-05	0.000336706
Bra007447	8.14607	17.1305	1.07239	5e-05	0.000336706
Bra007454	19.9474	11.6145	-0.78028	0.00905	0.029666
Bra007461	9.93793	24.8794	1.32393	5e-05	0.000336706
Bra007465	9.51082	6.07694	-0.646225	0.017	0.049366
Bra007469	5.16214	8.03652	0.638602	0.01275	0.0392132
Bra007471	6.4982	2.17349	-1.58003	5e-05	0.000336706
Bra007476	0	1.17068	-	5e-05	0.000336706
Bra007479	9.02246	28.3414	1.65132	5e-05	0.000336706
Bra007480	5.68542	3.46993	-0.712359	0.00875	0.0288692
Bra007492	10.748	19.6268	0.868756	5e-05	0.000336706
Bra007494	194.832	48.6917	-2.00049	5e-05	0.000336706
Bra007495	1.75863	0.673122	-1.38551	0.00655	0.0228003
Bra007504	4.02342	10.1827	1.33963	0.0002	0.00116361
Bra007506	3.38498	1.95875	-0.789217	0.01445	0.0433749
Bra007507	40.6985	0.888622	-5.51726	5e-05	0.000336706
Bra007508	14.7731	4.94127	-1.58001	5e-05	0.000336706
Bra007511	1.59649	0	-	5e-05	0.000336706
Bra007512	12.1664	6.07167	-1.00274	0.00075	0.00366921
Bra007514	5.71967	11.6191	1.02249	0.001	0.00468357
Bra007521	6.20308	12.1288	0.967382	0.0022	0.00916754
Bra007523	0.816451	1.75046	1.10029	0.0042	0.0157803
Bra007535	2.47147	0.881837	-1.48678	0.01425	0.0429039
Bra007546	19.2815	11.028	-0.806041	0.00105	0.00488412
Bra007552	25.0338	10.8964	-1.20002	5e-05	0.000336706
Bra007555	185.142	120.149	-0.623812	0.002	0.00845543
Bra007556	20.192	44.9051	1.1531	0.00015	0.000904802
Bra007572	139.562	217.577	0.640619	0.00925	0.0301938
Bra007581	40.8102	20.8409	-0.969513	0.00015	0.000904802
Bra007582	12.0555	7.55882	-0.673455	0.0132	0.0403083
Bra007584	11.048	5.85355	-0.916407	0.00275	0.0110819
Bra007587	6.80612	11.8134	0.795515	0.0006	0.00302124
Bra007592	6.00784	0.298064	-4.33315	5e-05	0.000336706
Bra007595	10.8842	21.0188	0.949439	5e-05	0.000336706
Bra007603	26.4862	54.4786	1.04045	5e-05	0.000336706
Bra007606	59.0654	34.6268	-0.770423	0.00075	0.00366921
Bra007612	0.365962	2.37079	2.6956	0.0015	0.00661537
Bra007613	5.27068	2.07983	-1.34153	0.0046	0.0170602
Bra007615	34.4001	24.0473	-0.516537	0.0129	0.0395873
Bra007616	6.86013	16.4628	1.2629	5e-05	0.000336706
Bra007633	5.46541	1.11546	-2.29269	5e-05	0.000336706
Bra007634	121.925	54.4777	-1.16226	5e-05	0.000336706
Bra007646	5.99488	14.5318	1.27741	5e-05	0.000336706
Bra007651	41.6588	24.9484	-0.739674	5e-05	0.000336706
Bra007654	5.62476	2.26793	-1.31042	0.01415	0.0426673
Bra007655	541.136	63.4319	-3.09271	5e-05	0.000336706
Bra007656	8.42049	4.83192	-0.801307	0.01165	0.036437
Bra007658	13.61	2.86624	-2.24744	5e-05	0.000336706
Bra007669	33.9497	61.1674	0.849362	5e-05	0.000336706
Bra007678	1967.38	351.975	-2.48273	5e-05	0.000336706
Bra007683	276.988	179.892	-0.622691	0.0019	0.00808783
Bra007687	44.073	20.5844	-1.09835	5e-05	0.000336706
Bra007688	2.24271	6.62818	1.56337	5e-05	0.000336706
Bra007696	16.1319	33.2259	1.04239	5e-05	0.000336706
Bra007698	13.9273	29.5157	1.08357	5e-05	0.000336706
Bra007699	3.99601	1.51064	-1.4034	5e-05	0.000336706
Bra007701	101.534	57.6709	-0.816043	0.0069	0.0237635
Bra007704	21.8359	36.2174	0.729981	0.0037	0.0142217
Bra007712	14.337	7.21109	-0.991458	0.0003	0.00165955
Bra007716	8.00145	5.05402	-0.66283	0.0135	0.041058
Bra007728	2.72815	1.00913	-1.43481	0.0039	0.0148209
Bra007729	14.7215	27.8244	0.918425	0.0008	0.0038697
Bra007737	1.13658	0.442633	-1.36052	0.0088	0.0289896
Bra007738	29.7072	45.201	0.60554	0.0041	0.0154671
Bra007740	28.279	14.1217	-1.00181	0.00035	0.00189996
Bra007750	1166.36	377.416	-1.62778	5e-05	0.000336706
Bra007757	7.29003	14.541	0.996129	0.00015	0.000904802
Bra007759	2.68965	6.20348	1.20566	5e-05	0.000336706
Bra007761	45.0403	66.962	0.572126	0.0046	0.0170602
Bra007766	18.111	28.1142	0.634432	0.00275	0.0110819
Bra007767	126.546	86.3783	-0.550927	0.0148	0.0441829
Bra007769	20.3951	13.3789	-0.608263	0.01665	0.0485316
Bra007793	19.1124	35.5536	0.895484	0.0048	0.017654
Bra007794	0.749709	2.43044	1.69682	0.0003	0.00165955
Bra007795	18.1779	37.8004	1.05621	5e-05	0.000336706
Bra007800	0.971508	3.15909	1.70121	5e-05	0.000336706
Bra007813	1.63675	5.4976	1.74796	5e-05	0.000336706
Bra007814	30.2254	44.1736	0.547423	0.0052	0.0188443
Bra007816	7.11379	12.3433	0.795038	0.00045	0.00236367
Bra007819	518.438	183.756	-1.49638	5e-05	0.000336706
Bra007821	0.930136	3.34756	1.8476	0.0137	0.041562
Bra007825	4.94734	9.42757	0.930232	5e-05	0.000336706
Bra007826	79.3206	42.8287	-0.889118	5e-05	0.000336706
Bra007828	9.77468	0.973219	-3.32821	5e-05	0.000336706
Bra007832	31.1951	43.3308	0.474073	0.0162	0.0474381
Bra007833	42.331	17.8537	-1.24549	5e-05	0.000336706
Bra007840	21.8503	14.0102	-0.641172	0.0032	0.0126056
Bra007841	115.865	78.2772	-0.56578	0.008	0.026836
Bra007845	4.78505	15.1836	1.66591	5e-05	0.000336706
Bra007860	19.6714	34.6679	0.817499	0.0001	0.000632766
Bra007862	18.3206	41.9465	1.19508	5e-05	0.000336706
Bra007863	4.34582	1.54244	-1.49442	0.00065	0.00323446
Bra007864	71.1064	24.0141	-1.5661	5e-05	0.000336706
Bra007867	0.531938	1.88203	1.82296	0.0053	0.0191445
Bra007870	6.15304	12.357	1.00595	0.0001	0.000632766
Bra007875	2.74553	5.69847	1.05349	0.0041	0.0154671
Bra007885	119.116	397.789	1.73963	5e-05	0.000336706
Bra007886	0.569409	62.3644	6.77511	5e-05	0.000336706
Bra007888	50.6407	71.5538	0.498731	0.01295	0.0397057
Bra007890	3.60892	0	-	5e-05	0.000336706
Bra007898	56.5024	34.7988	-0.699277	0.0008	0.0038697
Bra007903	10.013	4.832	-1.05117	0.0006	0.00302124
Bra007904	1.73316	51.3537	4.88899	5e-05	0.000336706
Bra007913	23.9672	40.0225	0.739751	0.00105	0.00488412
Bra007914	8.81872	5.06252	-0.800713	0.00055	0.0028116
Bra007921	9.67286	3.79206	-1.35096	5e-05	0.000336706
Bra007923	0.929753	2.44856	1.39701	0.00295	0.0117452
Bra007929	61.7833	94.0468	0.606162	0.00665	0.0230879
Bra007937	45.2024	24.4663	-0.885607	0.0004	0.00213686
Bra007945	46.5808	22.261	-1.06522	5e-05	0.000336706
Bra007954	8.77333	5.4467	-0.687742	0.00095	0.00448025
Bra007957	16.5268	2.20814	-2.90391	5e-05	0.000336706
Bra007961	29.1454	46.8597	0.685082	0.0022	0.00916754
Bra007964	17.2448	11.8784	-0.537818	0.0128	0.0393367
Bra007968	1.29981	3.73672	1.52347	0.00425	0.0159402
Bra007970	11.0141	6.79358	-0.697108	0.0042	0.0157803
Bra007978	2.35304	4.13968	0.814992	0.0043	0.0161018
Bra007983	13.332	0.228538	-5.86632	0.00015	0.000904802
Bra007991	1.26628	0.106655	-3.56957	0.0081	0.0271258
Bra007994	43.9455	13.5104	-1.70165	5e-05	0.000336706
Bra008000	11.0845	3.41511	-1.69854	0.0001	0.000632766
Bra008001	25.7785	37.3684	0.535652	0.01195	0.0372374
Bra008007	142.786	66.1139	-1.11083	5e-05	0.000336706
Bra008009	9.63329	4.57342	-1.07476	5e-05	0.000336706
Bra008012	179.163	115.657	-0.631425	0.00125	0.0056541
Bra008028	4.95958	1.28711	-1.94608	0.00025	0.00141381
Bra008030	55.05	98.2497	0.835709	0.0001	0.000632766
Bra008032	20.4761	49.3029	1.26773	0.00015	0.000904802
Bra008037	33.7357	49.4454	0.551559	0.00535	0.0192827
Bra008041	55.9064	31.8691	-0.810857	0.0015	0.00661537
Bra008045	1.71667	5.46639	1.67097	5e-05	0.000336706
Bra008065	5.76415	2.97483	-0.954303	0.0078	0.026298
Bra008066	120.211	2.17115	-5.79096	5e-05	0.000336706
Bra008074	4.39158	9.07413	1.04702	0.0005	0.00258683
Bra008077	19.5237	13.3529	-0.548076	0.0104	0.03319
Bra008080	11.0074	16.5009	0.584066	0.00715	0.0244644
Bra008099	57.935	25.9729	-1.15743	5e-05	0.000336706
Bra008101	459.473	290.813	-0.659887	0.00105	0.00488412
Bra008105	0.6107	1.28244	1.07035	0.01685	0.0490019
Bra008107	4.42997	7.6122	0.781015	0.0023	0.00951176
Bra008109	4.36985	1.50238	-1.54034	0.0001	0.000632766
Bra008115	240.375	137.061	-0.810469	5e-05	0.000336706
Bra008127	13.5952	1.26105	-3.43041	5e-05	0.000336706
Bra008130	36.3805	14.9496	-1.28305	5e-05	0.000336706
Bra008131	8.63163	0.208201	-5.37359	0.00295	0.0117452
Bra008132	218.871	68.115	-1.68403	5e-05	0.000336706
Bra008139	1.11158	0.520474	-1.09471	0.01275	0.0392132
Bra008152	587.928	351.926	-0.740368	0.0003	0.00165955
Bra008159	100.464	57.1371	-0.814182	5e-05	0.000336706
Bra008162	158.213	5.72935	-4.78736	5e-05	0.000336706
Bra008165	21.4939	1.86138	-3.52948	5e-05	0.000336706
Bra008171	7.84733	3.37391	-1.21778	5e-05	0.000336706
Bra008172	13.2194	7.50366	-0.816994	0.00695	0.0238915
Bra008184	83.7407	21.8457	-1.93858	5e-05	0.000336706
Bra008187	102.645	43.4242	-1.2411	5e-05	0.000336706
Bra008191	359.79	140.248	-1.35917	5e-05	0.000336706
Bra008199	11.7385	33.841	1.52752	5e-05	0.000336706
Bra008204	1.14087	2.62295	1.20105	0.0121	0.0376082
Bra008209	1.05401	0	-	5e-05	0.000336706
Bra008216	6.7135	23.4286	1.80313	0.00185	0.00791122
Bra008224	56.0577	92.2532	0.718686	0.00055	0.0028116
Bra008242	31.6638	126.788	2.00151	5e-05	0.000336706
Bra008246	28.459	65.9556	1.21261	5e-05	0.000336706
Bra008251	0.517052	1.3375	1.37116	0.00555	0.0199006
Bra008253	17.5129	7.11018	-1.30046	5e-05	0.000336706
Bra008255	51.8839	80.0671	0.625922	0.0019	0.00808783
Bra008260	33.0734	55.8102	0.754857	0.0002	0.00116361
Bra008261	8.41884	35.2083	2.06422	5e-05	0.000336706
Bra008264	25.893	13.1938	-0.972705	5e-05	0.000336706
Bra008265	64.6225	19.3817	-1.73734	5e-05	0.000336706
Bra008266	12.3148	19.5902	0.669743	0.0009	0.0042719
Bra008271	277.057	52.4305	-2.4017	5e-05	0.000336706
Bra008273	0	0.658124	-	0.0011	0.00507605
Bra008277	2.84262	0.674721	-2.07486	0.0122	0.0378557
Bra008285	5.63029	2.14564	-1.3918	0.0001	0.000632766
Bra008298	5.26174	8.36003	0.667968	0.00805	0.0269908
Bra008299	2.28558	4.09232	0.84036	0.00345	0.0134049
Bra008301	0.490566	1.68554	1.78069	0.00035	0.00189996
Bra008308	19.8578	11.6723	-0.76662	0.0096	0.0311213
Bra008317	2.56115	6.88252	1.42615	5e-05	0.000336706
Bra008322	8.7564	14.1666	0.694084	0.0011	0.00507605
Bra008332	38.5727	22.5917	-0.771787	0.00755	0.0256349
Bra008333	53.5704	2.21626	-4.59523	5e-05	0.000336706
Bra008338	50.146	15.0665	-1.73479	0.0006	0.00302124
Bra008340	51.6921	0.2006	-8.00948	5e-05	0.000336706
Bra008341	64.3923	217.916	1.75881	5e-05	0.000336706
Bra008342	1.70241	4.34475	1.3517	0.0002	0.00116361
Bra008343	88.5756	41.0654	-1.10899	5e-05	0.000336706
Bra008344	1.55859	0.319519	-2.28627	0.006	0.02119
Bra008347	13.5118	26.4253	0.967699	5e-05	0.000336706
Bra008353	27.8165	42.5208	0.612225	0.0033	0.0129374
Bra008359	52.0949	26.7784	-0.960073	0.0018	0.0077306
Bra008371	20.8392	6.52603	-1.67502	5e-05	0.000336706
Bra008376	8.27606	2.12583	-1.96091	5e-05	0.000336706
Bra008392	5674.57	2252.76	-1.33282	5e-05	0.000336706
Bra008393	18.4813	11.7278	-0.656131	0.00465	0.0172182
Bra008403	11.411	7.19337	-0.665682	0.0148	0.0441829
Bra008418	1.54	3.67114	1.2533	0.0152	0.0451547
Bra008421	95.1683	183.362	0.94614	5e-05	0.000336706
Bra008430	1779.97	173.804	-3.35632	5e-05	0.000336706
Bra008435	134.873	288.615	1.09754	5e-05	0.000336706
Bra008469	7.86759	12.9095	0.71444	0.0034	0.0132586
Bra008470	84.8842	50.555	-0.747643	0.0005	0.00258683
Bra008476	18.1364	5.85874	-1.63022	5e-05	0.000336706
Bra008488	8.82817	4.17429	-1.08059	0.0042	0.0157803
Bra008495	0.630052	91.1902	7.17726	0.0004	0.00213686
Bra008506	24.7113	36.5968	0.566545	0.0038	0.014518
Bra008509	33.2995	75.3909	1.17889	5e-05	0.000336706
Bra008513	57.8282	112.423	0.95909	5e-05	0.000336706
Bra008520	50.0242	35.2139	-0.506479	0.0145	0.0434782
Bra008529	14.1262	2.73112	-2.37081	5e-05	0.000336706
Bra008530	14.5272	22.087	0.604445	0.0057	0.0203391
Bra008537	1.98152	5.74666	1.53612	0.00075	0.00366921
Bra008540	24.1666	11.9085	-1.02102	5e-05	0.000336706
Bra008541	7.67634	1.6313	-2.23439	5e-05	0.000336706
Bra008543	319.113	157.056	-1.02278	5e-05	0.000336706
Bra008545	3.64596	0.310761	-3.55242	0.0018	0.0077306
Bra008546	0.563215	0	-	5e-05	0.000336706
Bra008563	0.266433	7.78016	4.86796	5e-05	0.000336706
Bra008564	12.3599	19.2389	0.638363	0.0085	0.0282012
Bra008565	27.3458	12.4471	-1.13551	0.0009	0.0042719
Bra008566	2.91889	4.87552	0.740137	0.0037	0.0142217
Bra008569	71.5627	45.1145	-0.665618	0.00065	0.00323446
Bra008579	0.948093	0	-	5e-05	0.000336706
Bra008583	15.0469	24.7401	0.717388	0.00045	0.00236367
Bra008595	6.95417	10.3138	0.568622	0.01165	0.036437
Bra008608	40.8473	20.6865	-0.981547	5e-05	0.000336706
Bra008609	3.61838	8.02219	1.14865	5e-05	0.000336706
Bra008610	8.46636	34.4947	2.02656	5e-05	0.000336706
Bra008612	81.0593	182.565	1.17136	5e-05	0.000336706
Bra008613	1.41681	3.45665	1.28672	0.0001	0.000632766
Bra008614	4.74569	8.40471	0.82458	0.01585	0.0466139
Bra008615	0.265484	3.8108	3.8434	0.00075	0.00366921
Bra008616	18.9429	27.6734	0.546838	0.01725	0.0499412
Bra008619	4.44979	1.05753	-2.07304	0.0096	0.0311213
Bra008631	4.23314	8.23302	0.959695	0.0014	0.0062335
Bra008632	22.6538	12.1175	-0.902663	5e-05	0.000336706
Bra008640	75.6276	38.2289	-0.984249	5e-05	0.000336706
Bra008643	51.4488	111.221	1.11222	5e-05	0.000336706
Bra008652	6.53423	10.5865	0.696134	0.0043	0.0161018
Bra008654	9.19965	16.6766	0.858175	0.00025	0.00141381
Bra008655	9.04525	0.458793	-4.30125	5e-05	0.000336706
Bra008659	4.73501	11.4661	1.27594	5e-05	0.000336706
Bra008661	0	136.063	-	5e-05	0.000336706
Bra008662	6.98325	42.1912	2.59497	5e-05	0.000336706
Bra008663	24.6429	15.5855	-0.660968	0.0043	0.0161018
Bra008664	2.30939	4.90829	1.08771	0.00125	0.0056541
Bra008667	24.0399	48.4294	1.01045	5e-05	0.000336706
Bra008668	10.4278	45.2491	2.11746	5e-05	0.000336706
Bra008670	2.19663	0	-	5e-05	0.000336706
Bra008676	0.953737	8.40398	3.13941	5e-05	0.000336706
Bra008677	44.3919	22.1236	-1.00471	0.0002	0.00116361
Bra008678	20.9913	66.3999	1.66139	5e-05	0.000336706
Bra008685	0	1.81747	-	5e-05	0.000336706
Bra008695	80.6029	246.546	1.61295	5e-05	0.000336706
Bra008697	55.4877	359.998	2.69775	5e-05	0.000336706
Bra008698	9.88421	39.1944	1.98745	5e-05	0.000336706
Bra008702	5.74523	13.9589	1.28075	5e-05	0.000336706
Bra008705	8.29289	4.41126	-0.910683	0.0042	0.0157803
Bra008711	1.4188	0.788291	-0.847871	0.008	0.026836
Bra008712	28.8027	12.2213	-1.23681	5e-05	0.000336706
Bra008719	0.564273	0	-	5e-05	0.000336706
Bra008726	5.05703	2.90523	-0.799637	0.0006	0.00302124
Bra008728	3.86184	1.32528	-1.54299	5e-05	0.000336706
Bra008734	0.886293	3.58246	2.0151	5e-05	0.000336706
Bra008739	20.8425	13.5159	-0.624874	0.0096	0.0311213
Bra008747	41.3855	26.6063	-0.63736	0.0049	0.0179626
Bra008756	28.446	19.8517	-0.518967	0.01465	0.043829
Bra008757	3.4151	1.61393	-1.08136	0.0056	0.0200567
Bra008767	2.53292	5.31689	1.06978	0.00105	0.00488412
Bra008779	21.724	7.88956	-1.46127	5e-05	0.000336706
Bra008788	4.46636	1.60889	-1.47304	0.00625	0.0219202
Bra008795	4.16318	10.6825	1.35949	0.0012	0.0054616
Bra008807	44.0684	14.8571	-1.56859	5e-05	0.000336706
Bra008811	171.83	300.212	0.805002	0.00015	0.000904802
Bra008812	25.2999	16.3336	-0.631291	0.0035	0.0135689
Bra008842	15.124	24.3664	0.688052	0.0012	0.0054616
Bra008846	19.9094	8.99647	-1.14602	0.00025	0.00141381
Bra008848	136.387	77.1421	-0.822114	0.00095	0.00448025
Bra008849	184.784	93.7051	-0.979643	5e-05	0.000336706
Bra008853	6.9548	2.30917	-1.59063	5e-05	0.000336706
Bra008858	27.2087	1.24432	-4.45064	5e-05	0.000336706
Bra008860	1.29311	0.340071	-1.92693	0.0006	0.00302124
Bra008872	7.30911	3.22611	-1.1799	5e-05	0.000336706
Bra008873	14.7031	7.489	-0.973272	0.00015	0.000904802
Bra008874	8.92398	0	-	5e-05	0.000336706
Bra008877	4.58912	9.30025	1.01905	5e-05	0.000336706
Bra008887	11.2603	25.5458	1.18184	5e-05	0.000336706
Bra008888	8.07987	13.122	0.699588	0.0007	0.0034549
Bra008903	51.9046	24.0221	-1.1115	5e-05	0.000336706
Bra008906	20.0107	12.2564	-0.707237	0.0042	0.0157803
Bra008908	22.9103	13.3888	-0.774971	0.0003	0.00165955
Bra008911	8.67019	14.9799	0.788896	0.00025	0.00141381
Bra008914	34.8365	22.7719	-0.613348	0.00195	0.00827289
Bra008920	1.73847	15.3251	3.14001	0.00025	0.00141381
Bra008923	11.1858	7.10149	-0.655469	0.0085	0.0282012
Bra008926	1.93199	0.392372	-2.29979	0.00035	0.00189996
Bra008928	30.4986	49.8179	0.707922	0.0063	0.0220789
Bra008931	8.44025	4.64708	-0.860959	0.0012	0.0054616
Bra008933	1.6307	3.08247	0.9186	0.0144	0.0432574
Bra008935	4.99617	2.30829	-1.114	0.00165	0.0071815
Bra008938	48.8058	33.2239	-0.554833	0.0154	0.0456128
Bra008942	18.5891	27.2134	0.549866	0.00875	0.0288692
Bra008943	14.4407	30.4669	1.0771	5e-05	0.000336706
Bra008947	10.4595	32.7623	1.64722	5e-05	0.000336706
Bra008952	2.00891	11.475	2.514	5e-05	0.000336706
Bra008966	5.78461	9.75754	0.754299	0.0013	0.0058499
Bra008969	17.821	7.01364	-1.34535	0.00015	0.000904802
Bra008975	25.6695	17.2138	-0.57649	0.00835	0.027816
Bra008983	20.5341	42.9153	1.06347	5e-05	0.000336706
Bra008987	6.81933	14.4049	1.07886	0.00065	0.00323446
Bra008988	3.99827	7.36128	0.88058	0.0008	0.0038697
Bra008992	16.592	9.85992	-0.750837	0.0022	0.00916754
Bra008993	532.278	173.191	-1.61982	5e-05	0.000336706
Bra008998	71.0227	122.586	0.787441	0.0001	0.000632766
Bra008999	0	0.549261	-	0.0068	0.0235033
Bra009002	61.677	38.4444	-0.681961	0.00125	0.0056541
Bra009003	4.28912	32.8403	2.93671	5e-05	0.000336706
Bra009004	11.9425	18.4173	0.624959	0.0024	0.00985226
Bra009006	37.727	12.3241	-1.61412	5e-05	0.000336706
Bra009013	61.8764	144.096	1.21956	0.00075	0.00366921
Bra009015	18.5027	12.2079	-0.599923	0.0076	0.0257639
Bra009019	4.2258	2.52707	-0.741755	0.01615	0.0473414
Bra009031	8.49851	2.34446	-1.85795	5e-05	0.000336706
Bra009033	0.525445	2.94492	2.48661	5e-05	0.000336706
Bra009034	1.26683	2.79397	1.14109	0.0024	0.00985226
Bra009036	22.0067	53.4139	1.27927	5e-05	0.000336706
Bra009037	18.4688	53.6558	1.53864	5e-05	0.000336706
Bra009039	107.847	167.268	0.633175	0.00195	0.00827289
Bra009046	17.3721	31.3976	0.853879	0.0014	0.0062335
Bra009047	0.610609	0	-	5e-05	0.000336706
Bra009050	9.58337	4.22134	-1.18283	0.01455	0.0435906
Bra009052	0.257521	1.15337	2.16309	0.0019	0.00808783
Bra009055	41.3546	3.04735	-3.76242	5e-05	0.000336706
Bra009062	115.268	16.1495	-2.83543	5e-05	0.000336706
Bra009071	22.4518	13.6618	-0.716683	0.0085	0.0282012
Bra009072	1.49497	0.174078	-3.10231	0.0008	0.0038697
Bra009076	3.05542	6.09072	0.995242	0.00035	0.00189996
Bra009081	57.3443	99.5285	0.795461	5e-05	0.000336706
Bra009087	88.0798	60.0588	-0.552436	0.0066	0.0229314
Bra009090	46.2408	64.7804	0.486392	0.0114	0.0357593
Bra009091	2.28063	4.13855	0.859694	0.0041	0.0154671
Bra009093	10.9979	27.3398	1.31377	5e-05	0.000336706
Bra009094	47.2371	26.4002	-0.839373	5e-05	0.000336706
Bra009095	1.34441	2.28808	0.767166	0.013	0.039824
Bra009099	0	3.1847	-	5e-05	0.000336706
Bra009105	15.56	0.21555	-6.17367	0.0125	0.0386233
Bra009106	10.2217	3.49412	-1.54864	5e-05	0.000336706
Bra009112	26.3409	160.352	2.60587	5e-05	0.000336706
Bra009122	0.268673	1.13604	2.08009	0.00645	0.0225169
Bra009125	10.7968	15.6388	0.534532	0.01165	0.036437
Bra009141	0.845421	0.371559	-1.18608	0.00655	0.0228003
Bra009142	6.75766	0.407762	-4.05073	5e-05	0.000336706
Bra009143	52.7976	3.97071	-3.733	5e-05	0.000336706
Bra009149	162.597	72.6781	-1.16171	5e-05	0.000336706
Bra009151	26.952	14.4615	-0.898176	5e-05	0.000336706
Bra009156	9.94489	18.5075	0.896084	0.0004	0.00213686
Bra009180	7.71076	14.8181	0.942421	0.00875	0.0288692
Bra009181	51.7651	32.8505	-0.656064	0.00285	0.0114139
Bra009186	73.34	47.7683	-0.618546	0.00195	0.00827289
Bra009187	4.37401	7.99251	0.869694	0.00035	0.00189996
Bra009188	6.37318	11.2892	0.824862	0.0057	0.0203391
Bra009193	0.504935	0	-	5e-05	0.000336706
Bra009196	12.8845	22.5929	0.810236	0.0001	0.000632766
Bra009203	12.6263	32.3295	1.35642	5e-05	0.000336706
[truncated: 6,593 more rows]

## Sheet: Table S5
Supplementary Table 5 GO term of genes highly up- or down-regulated by four weeks of cold treatment
GO accession	term_type	Term	p value	FDR
Highly up-regulated genes during vernalization (log2 ratio > 2.0, FDR < 0.05)
GO:0009737	P	response to abscisic acid stimulus	2.2e-14	7.2e-11
GO:0009651	P	response to salt stress	1.3e-13	2.1e-10
GO:0009628	P	response to abiotic stimulus	2.6e-13	2.9e-10
GO:0009266	P	response to temperature stimulus	1e-12	7.4e-10
GO:0006970	P	response to osmotic stress	1.1e-12	7.4e-10
GO:0009408	P	response to heat	2.1e-12	1.2e-09
GO:0003700	F	transcription factor activity	2.6e-12	1.1e-09
GO:0042538	P	hyperosmotic salinity response	2.9e-12	1.3e-09
GO:0042221	P	response to chemical stimulus	4e-12	1.6e-09
GO:0030528	F	transcription regulator activity	9e-12	1.9e-09
GO:0009644	P	response to high light intensity	8.5e-11	2.7e-08
GO:0010033	P	response to organic substance	9.8e-11	2.7e-08
GO:0032958	P	inositol phosphate biosynthetic process	1.2e-10	2.7e-08
GO:0010264	P	myo-inositol hexakisphosphate biosynthetic process	1.2e-10	2.7e-08
GO:0033517	P	myo-inositol hexakisphosphate metabolic process	1.2e-10	2.7e-08
GO:0006021	P	inositol biosynthetic process	1.2e-10	2.7e-08
GO:0006950	P	response to stress	2.5e-10	5.4e-08
GO:0046173	P	polyol biosynthetic process	2.9e-10	5.9e-08
GO:0009719	P	response to endogenous stimulus	4.4e-10	8.5e-08
GO:0009725	P	response to hormone stimulus	5.2e-10	9.4e-08
GO:0009414	P	response to water deprivation	5.4e-10	9.4e-08
GO:0009415	P	response to water	7.6e-10	1.2e-07
GO:0050896	P	response to stimulus	8.9e-10	1.4e-07
GO:0043647	P	inositol phosphate metabolic process	1.4e-09	2.1e-07
GO:0042542	P	response to hydrogen peroxide	1.6e-09	2.3e-07
GO:0009642	P	response to light intensity	2.4e-09	3.3e-07
GO:0010286	P	heat acclimation	2.9e-09	3.8e-07
GO:0015103	F	inorganic anion transmembrane transporter activity	6.7e-09	9.5e-07
GO:0006972	P	hyperosmotic response	6.9e-09	8.7e-07
GO:0006020	P	inositol metabolic process	7.4e-09	9e-07
GO:0008509	F	anion transmembrane transporter activity	1.1e-08	1.2e-06
GO:0031326	P	regulation of cellular biosynthetic process	1.3e-08	1.6e-06
GO:0009889	P	regulation of biosynthetic process	1.4e-08	1.6e-06
GO:0003677	F	DNA binding	1.8e-08	1.5e-06
GO:0000302	P	response to reactive oxygen species	2.2e-08	2.4e-06
GO:0010200	P	response to chitin	2.5e-08	2.6e-06
GO:0009416	P	response to light stimulus	3.6e-08	3.6e-06
GO:0031323	P	regulation of cellular metabolic process	3.6e-08	3.6e-06
GO:0010556	P	regulation of macromolecule biosynthetic process	8.7e-08	8.2e-06
GO:0019222	P	regulation of metabolic process	8.8e-08	8.2e-06
GO:0019751	P	polyol metabolic process	1.1e-07	1e-05
GO:0051171	P	regulation of nitrogen compound metabolic process	1.3e-07	1.1e-05
GO:0019219	P	regulation of nucleobase, nucleoside, nucleotide and nucleic acid metabolic process	1.7e-07	1.5e-05
GO:0010468	P	regulation of gene expression	1.9e-07	1.6e-05
GO:0006355	P	regulation of transcription, DNA-dependent	2e-07	1.6e-05
GO:0045449	P	regulation of transcription	2.1e-07	1.7e-05
GO:0009409	P	response to cold	2.1e-07	1.7e-05
GO:0051252	P	regulation of RNA metabolic process	2.3e-07	1.7e-05
GO:0009314	P	response to radiation	2.4e-07	1.8e-05
GO:0080090	P	regulation of primary metabolic process	2.6e-07	1.9e-05
GO:0009753	P	response to jasmonic acid stimulus	3.1e-07	2.2e-05
GO:0009743	P	response to carbohydrate stimulus	5.3e-07	3.7e-05
GO:0060255	P	regulation of macromolecule metabolic process	6e-07	4.1e-05
GO:0010035	P	response to inorganic substance	1.1e-06	7.1e-05
GO:0009723	P	response to ethylene stimulus	1.2e-06	8e-05
GO:0009733	P	response to auxin stimulus	1.5e-06	9.8e-05
Down-regulated genes during vernalization (log2 ratio < -2.0, FDR < 0.05)
GO:0051707	P	response to other organism	2.9e-30	1.5e-26
GO:0009607	P	response to biotic stimulus	8e-29	2.1e-25
GO:0050896	P	response to stimulus	3.2e-27	5.6e-24
GO:0006952	P	defense response	1.3e-25	1.3e-22
GO:0042221	P	response to chemical stimulus	1.3e-25	1.3e-22
GO:0006950	P	response to stress	2.1e-25	1.8e-22
GO:0051704	P	multi-organism process	1.3e-24	1e-21
GO:0045087	P	innate immune response	1.7e-24	1.1e-21
GO:0002376	P	immune system process	6.7e-23	3.5e-20
GO:0006955	P	immune response	6.7e-23	3.5e-20
GO:0006725	P	cellular aromatic compound metabolic process	8.5e-23	4e-20
GO:0009310	P	amine catabolic process	5.9e-22	2.5e-19
GO:0009063	P	cellular amino acid catabolic process	1.1e-20	4.5e-18
GO:0031668	P	cellular response to extracellular stimulus	1.5e-20	5.5e-18
GO:0071496	P	cellular response to external stimulus	2e-20	6.9e-18
GO:0009814	P	defense response, incompatible interaction	7.5e-20	2.4e-17
GO:0009683	P	indoleacetic acid metabolic process	1.3e-19	3.6e-17
GO:0009684	P	indoleacetic acid biosynthetic process	1.3e-19	3.6e-17
GO:0042402	P	cellular biogenic amine catabolic process	1.3e-19	3.6e-17
GO:0050832	P	defense response to fungus	1.4e-19	3.6e-17
GO:0006569	P	tryptophan catabolic process	1.9e-19	4.5e-17
GO:0046218	P	indolalkylamine catabolic process	1.9e-19	4.5e-17
GO:0033554	P	cellular response to stress	2.2e-19	5e-17
GO:0051716	P	cellular response to stimulus	2.3e-19	5e-17
GO:0009991	P	response to extracellular stimulus	2.7e-19	5.7e-17
GO:0009850	P	auxin metabolic process	2.9e-19	5.8e-17
GO:0010033	P	response to organic substance	3.3e-19	6.5e-17
GO:0042180	P	cellular ketone metabolic process	3.5e-19	6.6e-17
GO:0009851	P	auxin biosynthetic process	6e-19	1.1e-16
GO:0034754	P	cellular hormone metabolic process	7.7e-19	1.3e-16
GO:0042436	P	indole derivative catabolic process	1.1e-18	1.9e-16
GO:0006576	P	cellular biogenic amine metabolic process	1.2e-18	2e-16
GO:0009627	P	systemic acquired resistance	1.4e-18	2.2e-16
GO:0032787	P	monocarboxylic acid metabolic process	1.6e-18	2.5e-16
GO:0043436	P	oxoacid metabolic process	1.7e-18	2.5e-16
GO:0019752	P	carboxylic acid metabolic process	1.7e-18	2.5e-16
GO:0006082	P	organic acid metabolic process	1.8e-18	2.6e-16
GO:0042742	P	defense response to bacterium	2.2e-18	3e-16
GO:0009620	P	response to fungus	3.2e-18	4.3e-16
GO:0009267	P	cellular response to starvation	4e-18	5.2e-16
GO:0031669	P	cellular response to nutrient levels	5.2e-18	6.6e-16
GO:0009074	P	aromatic amino acid family catabolic process	1.2e-17	1.5e-15
GO:0042594	P	response to starvation	1.4e-17	1.7e-15
GO:0009308	P	amine metabolic process	3.1e-17	3.6e-15
GO:0046394	P	carboxylic acid biosynthetic process	3.2e-17	3.6e-15
GO:0016053	P	organic acid biosynthetic process	3.2e-17	3.6e-15
GO:0009617	P	response to bacterium	3.4e-17	3.7e-15
GO:0009072	P	aromatic amino acid family metabolic process	3.9e-17	4.3e-15
GO:0044283	P	small molecule biosynthetic process	4.5e-17	4.8e-15
GO:0042219	P	cellular amino acid derivative catabolic process	5.8e-17	6.1e-15
GO:0042435	P	indole derivative biosynthetic process	9e-17	9.2e-15
GO:0031667	P	response to nutrient levels	9.1e-17	9.2e-15
GO:0042434	P	indole derivative metabolic process	1.2e-16	1.2e-14
GO:0042430	P	indole and derivative metabolic process	1.2e-16	1.2e-14
GO:0044106	P	cellular amine metabolic process	1.3e-16	1.2e-14
GO:0009719	P	response to endogenous stimulus	2.7e-16	2.6e-14
GO:0009605	P	response to external stimulus	3.2e-16	2.9e-14
GO:0080134	P	regulation of response to stress	8.4e-16	7.6e-14
GO:0031347	P	regulation of defense response	8.5e-16	7.6e-14
GO:0006568	P	tryptophan metabolic process	1.2e-15	1e-13
GO:0006586	P	indolalkylamine metabolic process	1.2e-15	1e-13
GO:0046395	P	carboxylic acid catabolic process	1.5e-15	1.2e-13
GO:0016054	P	organic acid catabolic process	1.5e-15	1.2e-13
GO:0006519	P	cellular amino acid and derivative metabolic process	5.2e-15	4.3e-13
GO:0048583	P	regulation of response to stimulus	5.7e-15	4.6e-13
GO:0019439	P	aromatic compound catabolic process	6.4e-15	5e-13
GO:0009696	P	salicylic acid metabolic process	6.8e-15	5.3e-13
GO:0023052	P	signaling	7.7e-15	6e-13
GO:0016036	P	cellular response to phosphate starvation	1.1e-14	8.5e-13
GO:0042445	P	hormone metabolic process	1.7e-14	1.3e-12
GO:0006520	P	cellular amino acid metabolic process	2e-14	1.5e-12
GO:0019748	P	secondary metabolic process	6e-14	4.4e-12
GO:0010035	P	response to inorganic substance	7.1e-14	5.1e-12
GO:0015698	P	inorganic anion transport	1.4e-13	1e-11
GO:0007154	P	cell communication	1.7e-13	1.2e-11
GO:0010167	P	response to nitrate	5.3e-13	3.7e-11
GO:0042446	P	hormone biosynthetic process	1.2e-12	8.5e-11
GO:0010817	P	regulation of hormone levels	2.3e-12	1.5e-10
GO:0006575	P	cellular amino acid derivative metabolic process	2.8e-12	1.9e-10
GO:0009697	P	salicylic acid biosynthetic process	3.1e-12	2e-10
GO:0034641	P	cellular nitrogen compound metabolic process	4.4e-12	2.9e-10
GO:0009725	P	response to hormone stimulus	4.7e-12	3e-10
GO:0009626	P	plant-type hypersensitive response	7.7e-12	4.9e-10
GO:0006820	P	anion transport	8.2e-12	5.1e-10
GO:0006811	P	ion transport	8.7e-12	5.4e-10
GO:0034050	P	host programmed cell death induced by symbiont	9.1e-12	5.5e-10
GO:0080135	P	regulation of cellular response to stress	1.1e-11	6.7e-10
GO:0010363	P	regulation of plant-type hypersensitive response	1.6e-11	9.5e-10
GO:0045088	P	regulation of innate immune response	1.9e-11	1.1e-09
GO:0002682	P	regulation of immune system process	2.2e-11	1.3e-09
GO:0050776	P	regulation of immune response	2.2e-11	1.3e-09
GO:0009753	P	response to jasmonic acid stimulus	3.4e-11	2e-09
GO:0012501	P	programmed cell death	4.9e-11	2.7e-09
GO:0008219	P	cell death	6.1e-11	3.3e-09
GO:0016265	P	death	6.1e-11	3.3e-09
GO:0043067	P	regulation of programmed cell death	6.3e-11	3.4e-09
GO:0070887	P	cellular response to chemical stimulus	7.1e-11	3.9e-09
GO:0006766	P	vitamin metabolic process	7.7e-11	4.1e-09
GO:0009404	P	toxin metabolic process	9.5e-11	4.9e-09
GO:0009407	P	toxin catabolic process	9.5e-11	4.9e-09
GO:0015706	P	nitrate transport	9.5e-11	4.9e-09
GO:0009751	P	response to salicylic acid stimulus	1.1e-10	5.7e-09
GO:0006612	P	protein targeting to membrane	1.1e-10	5.8e-09
GO:0010941	P	regulation of cell death	1.3e-10	6.6e-09
GO:0009056	P	catabolic process	1.6e-10	7.9e-09
GO:0006664	P	glycolipid metabolic process	1.7e-10	8.6e-09
GO:0009867	P	jasmonic acid mediated signaling pathway	1.9e-10	9.3e-09
GO:0071395	P	cellular response to jasmonic acid stimulus	1.9e-10	9.3e-09
GO:0009069	P	serine family amino acid metabolic process	2.1e-10	1e-08
GO:0019374	P	galactolipid metabolic process	2.2e-10	1e-08
GO:0019375	P	galactolipid biosynthetic process	2.2e-10	1e-08
GO:0019438	P	aromatic compound biosynthetic process	2.8e-10	1.3e-08
GO:0009247	P	glycolipid biosynthetic process	4.8e-10	2.2e-08
GO:0046942	P	carboxylic acid transport	5.3e-10	2.4e-08
GO:0009743	P	response to carbohydrate stimulus	6.8e-10	3.1e-08
GO:0005576	C	extracellular region	6.8e-10	2.6e-07
GO:0071495	P	cellular response to endogenous stimulus	8.3e-10	3.7e-08
GO:0006979	P	response to oxidative stress	1e-09	4.5e-08
GO:0006865	P	amino acid transport	1.1e-09	4.8e-08
GO:0046700	P	heterocycle catabolic process	1.1e-09	5e-08
GO:0065008	P	regulation of biological quality	1.2e-09	5.2e-08
GO:0015837	P	amine transport	1.3e-09	5.7e-08
GO:0015849	P	organic acid transport	1.4e-09	5.9e-08
GO:0034976	P	response to endoplasmic reticulum stress	1.4e-09	5.9e-08
GO:0044271	P	cellular nitrogen compound biosynthetic process	1.9e-09	8.1e-08
GO:0071446	P	cellular response to salicylic acid stimulus	2.6e-09	1.1e-07
GO:0044282	P	small molecule catabolic process	2.8e-09	1.1e-07
GO:0007242	P	intracellular signaling cascade	3.6e-09	1.5e-07
GO:0006790	P	sulfur metabolic process	4e-09	1.6e-07
GO:0016137	P	glycoside metabolic process	4e-09	1.6e-07
GO:0009414	P	response to water deprivation	4.3e-09	1.7e-07
GO:0010200	P	response to chitin	4.4e-09	1.7e-07
GO:0006873	P	cellular ion homeostasis	5.9e-09	2.3e-07
GO:0009415	P	response to water	6.5e-09	2.6e-07
GO:0055082	P	cellular chemical homeostasis	7.6e-09	3e-07
GO:0044281	P	small molecule metabolic process	8.1e-09	3.1e-07
GO:0009863	P	salicylic acid mediated signaling pathway	9.1e-09	3.5e-07
GO:0044248	P	cellular catabolic process	9.4e-09	3.6e-07
GO:0044272	P	sulfur compound biosynthetic process	1.3e-08	4.8e-07
GO:0014070	P	response to organic cyclic substance	1.6e-08	5.9e-07
GO:0010583	P	response to cyclopentenone	1.6e-08	5.9e-07
GO:0031348	P	negative regulation of defense response	1.9e-08	6.9e-07
GO:0055114	P	oxidation reduction	2.3e-08	8.6e-07
GO:0048046	C	apoplast	3.1e-08	5.9e-06
GO:0009737	P	response to abscisic acid stimulus	3.2e-08	1.2e-06
GO:0071310	P	cellular response to organic substance	3.3e-08	1.2e-06
GO:0006546	P	glycine catabolic process	3.4e-08	1.2e-06
GO:0016138	P	glycoside biosynthetic process	3.4e-08	1.2e-06
GO:0009070	P	serine family amino acid biosynthetic process	4.1e-08	1.5e-06
GO:0048585	P	negative regulation of response to stimulus	5.4e-08	1.9e-06
GO:0009071	P	serine family amino acid catabolic process	5.9e-08	2.1e-06
GO:0048878	P	chemical homeostasis	5.9e-08	2.1e-06
GO:0002679	P	respiratory burst during defense response	8.5e-08	2.9e-06
GO:0009595	P	detection of biotic stimulus	8.5e-08	2.9e-06
GO:0045730	P	respiratory burst	8.5e-08	2.9e-06
GO:0009723	P	response to ethylene stimulus	9.1e-08	3.1e-06
GO:0051606	P	detection of stimulus	1e-07	3.5e-06
GO:0006643	P	membrane lipid metabolic process	1.1e-07	3.8e-06
GO:0015674	P	di-, tri-valent inorganic cation transport	1.3e-07	4.3e-06
GO:0080010	P	regulation of oxygen and reactive oxygen species metabolic process	1.4e-07	4.7e-06
GO:0010310	P	regulation of hydrogen peroxide metabolic process	1.4e-07	4.7e-06
GO:0043900	P	regulation of multi-organism process	1.4e-07	4.7e-06
GO:0006544	P	glycine metabolic process	1.6e-07	5.3e-06
GO:0000165	P	MAPKKK cascade	1.7e-07	5.5e-06
GO:0046467	P	membrane lipid biosynthetic process	1.7e-07	5.5e-06
GO:0044255	P	cellular lipid metabolic process	1.9e-07	6.2e-06
GO:0050801	P	ion homeostasis	2.1e-07	6.7e-06
GO:0009862	P	systemic acquired resistance, salicylic acid mediated signaling pathway	2.4e-07	7.6e-06
GO:0006810	P	transport	2.7e-07	8.5e-06
GO:0051179	P	localization	2.9e-07	9e-06
GO:0043069	P	negative regulation of programmed cell death	3e-07	9.2e-06
GO:0070838	P	divalent metal ion transport	3e-07	9.2e-06
GO:0042631	P	cellular response to water deprivation	3.2e-07	9.9e-06
GO:0019725	P	cellular homeostasis	3.4e-07	1e-05
GO:0008152	P	metabolic process	3.6e-07	1.1e-05
GO:0006970	P	response to osmotic stress	4e-07	1.2e-05
GO:0060548	P	negative regulation of cell death	4.3e-07	1.3e-05
GO:0046483	P	heterocycle metabolic process	4.5e-07	1.3e-05
GO:0030003	P	cellular cation homeostasis	4.5e-07	1.3e-05
GO:0007243	P	protein kinase cascade	6.2e-07	1.8e-05
GO:0000096	P	sulfur amino acid metabolic process	6.6e-07	1.9e-05
GO:0046482	P	para-aminobenzoic acid metabolic process	6.8e-07	2e-05
GO:0046655	P	folic acid metabolic process	6.8e-07	2e-05
GO:0005618	C	cell wall	7.9e-07	8.3e-05
GO:0006629	P	lipid metabolic process	8e-07	2.3e-05
GO:0009628	P	response to abiotic stimulus	8.5e-07	2.4e-05
GO:0030312	C	external encapsulating structure	8.6e-07	8.3e-05
GO:0051234	P	establishment of localization	9.4e-07	2.7e-05
GO:0019344	P	cysteine biosynthetic process	9.9e-07	2.7e-05
GO:0016143	P	S-glycoside metabolic process	9.9e-07	2.7e-05
GO:0019757	P	glycosinolate metabolic process	9.9e-07	2.7e-05
GO:0019760	P	glucosinolate metabolic process	9.9e-07	2.7e-05
GO:0009309	P	amine biosynthetic process	1.1e-06	3e-05
GO:0006534	P	cysteine metabolic process	1.2e-06	3.2e-05
GO:0006812	P	cation transport	1.2e-06	3.3e-05
GO:0008652	P	cellular amino acid biosynthetic process	1.2e-06	3.3e-05
GO:0006949	P	syncytium formation	1.4e-06	3.7e-05
GO:0065007	P	biological regulation	1.4e-06	3.8e-05
GO:0009651	P	response to salt stress	1.7e-06	4.6e-05
GO:0006800	P	oxygen and reactive oxygen species metabolic process	2.2e-06	5.8e-05
GO:0071215	P	cellular response to abscisic acid stimulus	2.6e-06	6.8e-05
GO:0042743	P	hydrogen peroxide metabolic process	2.9e-06	7.7e-05
GO:0019761	P	glucosinolate biosynthetic process	3.1e-06	8.2e-05
GO:0016144	P	S-glycoside biosynthetic process	3.1e-06	8.2e-05
GO:0019758	P	glycosinolate biosynthetic process	3.1e-06	8.2e-05
C, Cellular component; M, Molecular function; B, Biological process

## Sheet: Table S6
Supplementary Table 6 List of putative mRNA
gene_id_x	locus	NV-FPKM	V-FPKM	log2(fold_change)	p_value	q_value	significant	subject_id	%_identity	evalue	bit_score
MSTRG.10087	A04:16518730-16524454	6.72496	15.2368	1.17996	0.0016	0.00699445	yes	sp|Q96247|AUX1_ARATH	63.91	2e-100	196
MSTRG.10136	A04:16960916-16966294	242.735	162.915	-0.575268	0.01265	0.0389572	yes	sp|Q99315|YG31B_YEAST	34.54	1e-143	490
MSTRG.11006	A05:4263894-4264501	3.26485	0.472633	-2.78823	0.0102	0.0326752	yes	sp|Q9ZQ96|U73C3_ARATH	65.62	4e-24	93.6
MSTRG.11009	A05:4292489-4295138	0.428175	1.07677	1.33044	0.0043	0.0161018	yes	sp|P10978|POLX_TOBAC	46.95	0	771
MSTRG.11053	A05:4794104-4795112	61.3368	40.4873	-0.599285	0.006	0.02119	yes	sp|P0C073|RUB1_DESAN	79.02	1e-54	182
MSTRG.11478	A05:9513580-9515679	4.92208	8.24551	0.744341	0.006	0.02119	yes	sp|Q8VZN1|OFP5_ARATH	72.06	1e-24	101
MSTRG.1154	A01:9045410-9051214	51.2854	10.2036	-2.32947	0.00065	0.00323446	yes	sp|O23247|SYRM_ARATH	56.8	8e-93	264
MSTRG.11751	A05:15406429-15413619	4.67655	0.732308	-2.67492	5e-05	0.000336706	yes	sp|Q38908|XTH30_ARATH	90.5	5e-79	272
MSTRG.11956	A05:18144049-18144569	1.5217	5.39163	1.82504	0.0139	0.0420681	yes	sp|O81826|H2A3_ARATH	93.02	1e-20	85.1
MSTRG.12298	A05:21250650-21251599	0.861113	2.46941	1.51989	0.0171	0.0495996	yes	sp|Q9FG38|SNX1_ARATH	55.29	4e-22	83.2
MSTRG.1232	A01:9729320-9731830	20.8269	32.7325	0.652276	0.00295	0.0117452	yes	sp|Q32LL2|STML2_BOVIN	50	2e-33	87
MSTRG.13064	A06:1112973-1115846	7.94211	3.98933	-0.993376	0.0161	0.0472097	yes	sp|Q9SAV1|JAL6_ARATH	60	3e-13	55.1
MSTRG.13167	A06:1961419-1963661	2.6889	5.77795	1.10354	0.0002	0.00116361	yes	sp|Q9M2N5|DSLE_ARATH	78.25	0	1050
MSTRG.13197	A06:2331807-2332721	17.922	6.33343	-1.50068	5e-05	0.000336706	yes	sp|Q9SX65|DNAT1_ARATH	70.86	1e-78	243
MSTRG.13553	A06:5130738-5132626	5.59994	3.4033	-0.718477	0.0133	0.0405515	yes	sp|Q8L736|SKI11_ARATH	70.32	0	627
MSTRG.13669	A06:6023115-6025006	3.32957	0	-	5e-05	0.000336706	yes	sp|P20024|MYB1_MAIZE	78.12	2e-17	60.1
MSTRG.13697	A06:6196462-6198902	12.332	26.3309	1.09435	5e-05	0.000336706	yes	sp|Q9FZ52|FDL3_ARATH	65.29	2e-134	340
MSTRG.13858	A06:7473587-7475145	242.335	367.067	0.599039	0.00345	0.0134049	yes	sp|Q9FXH5|PUP14_ARATH	71.99	8e-155	454
MSTRG.13868	A06:7674730-7682062	0.220271	1.51718	2.78404	5e-05	0.000336706	yes	sp|P14381|YTX2_XENLA	27.35	6e-40	167
MSTRG.14103	A06:10331905-10334254	1.06962	0.194185	-2.4616	0.0007	0.0034549	yes	sp|P10978|POLX_TOBAC	27.75	3e-80	285
MSTRG.14122	A06:10520348-10522118	3.81651	6.71106	0.814287	0.00685	0.0236322	yes	sp|Q949U7|PRX2E_ARATH	69.81	2e-12	70.1
MSTRG.14211	A06:11811555-11822260	3.37869	7.61839	1.17302	0.0009	0.0042719	yes	sp|P33628|TBA_PICAB	60.29	1e-15	81.6
MSTRG.14218	A06:11889579-11890242	5.20389	25.3476	2.28419	5e-05	0.000336706	yes	sp|Q84MB2|TIF8_ARATH	72.16	1e-46	121
MSTRG.14335	A06:13986394-13986792	2.0928	0	-	5e-05	0.000336706	yes	sp|P10978|POLX_TOBAC	35.29	8e-16	78.2
MSTRG.14555	A06:16059510-16061770	9.82564	6.29157	-0.643133	0.00875	0.0288692	yes	sp|Q9M115|ZDH16_ARATH	41.18	1e-27	94.7
MSTRG.14600	A06:16398543-16400780	232.784	158.496	-0.554549	0.005	0.0182572	yes	sp|P0CG71|UBIQ1_CAEEL	95.5	0	1019
MSTRG.14671	A06:17085722-17086336	2.34635	0	-	5e-05	0.000336706	yes	sp|Q93W54|ICMTB_ARATH	48.89	3e-17	63.2
MSTRG.14772	A06:18073141-18074738	5.52615	24.2489	2.13357	5e-05	0.000336706	yes	sp|Q9LEU7|CIPK5_ARATH	80.32	0	614
MSTRG.14936	A06:19875797-19881062	219.328	11.295	-4.27934	5e-05	0.000336706	yes	sp|Q6CQE5|TAR1_KLULA	55.81	9e-15	78.2
MSTRG.14998	A06:20213483-20214833	72.9677	116.36	0.673267	0.00105	0.00488412	yes	sp|Q9FKC0|R13A4_ARATH	93.75	4e-55	188
MSTRG.15154	A06:21514652-21515762	14.7047	26.8052	0.86623	0.00015	0.000904802	yes	sp|Q9LSD0|RIR2C_ARATH	96.39	0	613
MSTRG.15495	A06:24233129-24234708	59.015	33.5812	-0.81343	0.0001	0.000632766	yes	sp|Q8RY71|ESP_ARATH	75.45	6e-176	506
MSTRG.1550	A01:14663244-14665304	1.77872	0.613039	-1.53679	0.00095	0.00448025	yes	sp|P10978|POLX_TOBAC	25.27	6e-46	181
MSTRG.15668	A07:370781-371664	19.2361	8.04742	-1.25722	5e-05	0.000336706	yes	sp|Q93XY5|TET18_ARATH	59.46	2e-18	86.3
MSTRG.15804	A07:2367479-2371489	3.50127	1.49636	-1.22643	5e-05	0.000336706	yes	sp|Q7XJL2|GLR31_ARATH	83.99	0	1013
MSTRG.1584	A01:15226776-15229876	32.0169	44.7538	0.483178	0.0148	0.0441829	yes	sp|Q9SCS2|CAMK5_ARATH	63.81	0	301
MSTRG.15930	A07:5105006-5112919	1.56413	0.675192	-1.21199	5e-05	0.000336706	yes	sp|P20825|POL2_DROME	39.37	2e-62	174
MSTRG.15932	A07:5098785-5104251	2.67409	0.823915	-1.69848	5e-05	0.000336706	yes	sp|P10978|POLX_TOBAC	37.87	5e-43	176
MSTRG.16104	A07:7886228-7888256	3.13952	7.06404	1.16995	5e-05	0.000336706	yes	sp|Q8VYD2|STKLH_ARATH	56.25	4e-20	96.7
MSTRG.16330	A07:10608492-10613998	15.7991	25.6113	0.696944	0.0006	0.00302124	yes	sp|Q7XZU3|SAC1_ARATH	89.31	5e-171	246
MSTRG.16440	A07:11994362-12002529	10.0859	26.0043	1.36641	5e-05	0.000336706	yes	sp|Q8RXK2|SDN3_ARATH	74.76	1e-93	173
MSTRG.16840	A07:15561019-15561350	870.673	561.451	-0.632971	0.00385	0.0146748	yes	sp|A4QLP7|NU4C_LOBMA	98.04	4e-18	83.2
MSTRG.16897	A07:16083127-16090200	19.5884	34.6229	0.821725	0.0022	0.00916754	yes	sp|Q9SSR7|FBL31_ARATH	54.26	1e-122	295
MSTRG.16991	A07:16753719-16754365	118.467	188.645	0.67119	0.0009	0.0042719	yes	sp|P59233|R27AC_ARATH	98.73	1e-90	270
MSTRG.17082	A07:17345607-17346892	33.9297	21.1104	-0.684593	0.0023	0.00951176	yes	sp|Q9LY87|RGLG2_ARATH	51.92	1e-16	82.4
MSTRG.17083	A07:17347028-17347905	24.4645	12.9353	-0.919375	0.00165	0.0071815	yes	sp|Q9LY87|RGLG2_ARATH	53.06	9e-29	99.4
MSTRG.17120	A07:17603781-17606162	3.55744	8.41204	1.24161	5e-05	0.000336706	yes	sp|Q93ZE2|TGA7_ARATH	91.11	2e-103	183
MSTRG.17266	A07:18675711-18677181	5.15529	8.17339	0.664882	0.01405	0.0424024	yes	sp|Q9C5P4|SUVH3_ARATH	80.32	0	635
MSTRG.17391	A07:19936664-19937643	3.32352	0.517699	-2.68253	0.00045	0.00236367	yes	sp|Q9C9H7|RLP12_ARATH	71.7	1e-68	235
MSTRG.17406	A07:20039413-20040873	133.705	235.085	0.814128	5e-05	0.000336706	yes	sp|P51413|RL172_ARATH	79.05	6e-73	234
MSTRG.17663	A07:22196898-22197534	109.987	231.743	1.07519	5e-05	0.000336706	yes	sp|P49637|R27A3_ARATH	97.95	7e-99	290
MSTRG.1772	A01:17945088-17945391	31.505	109.434	1.79641	5e-05	0.000336706	yes	sp|P93311|RM02_ARATH	87.93	8e-27	105
MSTRG.1773	A01:17920319-17922822	2.57709	0.46399	-2.47358	5e-05	0.000336706	yes	sp|Q9SHE8|PSAF_ARATH	78.57	8e-28	98.2
MSTRG.17853	A07:23414892-23415127	139.05	334.793	1.26766	5e-05	0.000336706	yes	sp|P93302|M470_ARATH	96.88	2e-15	70.5
MSTRG.18064	A07:24854966-24856060	60.7808	89.6181	0.560173	0.0076	0.0257639	yes	sp|Q8VZ19|RL302_ARATH	69.07	3e-32	122
MSTRG.18210	A07:25788451-25791043	43.4483	3.90708	-3.47514	5e-05	0.000336706	yes	sp|Q944I4|GLYK_ARATH	59.18	3e-77	250
MSTRG.18378	A08:1899941-1906071	1.17772	6.08752	2.36986	0.0006	0.00302124	yes	sp|P10978|POLX_TOBAC	40.83	0	949
MSTRG.18511	A08:3759480-3759772	168.355	287.47	0.771907	0.0008	0.0038697	yes	sp|A4QJX7|RR12B_OLIPU	95.24	2e-21	84
MSTRG.18730	A08:7704140-7704887	2.50977	0.913422	-1.4582	0.01305	0.0399333	yes	sp|P10978|POLX_TOBAC	40.86	7e-57	201
MSTRG.1874	A01:19683723-19684486	4.32271	1.73484	-1.31713	0.00495	0.0181173	yes	sp|Q9LSY5|U71B7_ARATH	63.13	8e-80	255
MSTRG.18924	A08:10636416-10643954	6.39839	3.77442	-0.761453	0.00105	0.00488412	yes	sp|Q93Z16|RPN2_ARATH	84.52	1e-103	149
MSTRG.19032	A08:11781671-11783039	297.107	174.792	-0.765343	0.0004	0.00213686	yes	sp|P0CH33|UBQ11_ARATH	98.25	2e-155	447
MSTRG.19225	A08:13516347-13517281	18.7906	1.34613	-3.80311	5e-05	0.000336706	yes	sp|Q2V3E2|YIPL5_ARATH	70.53	7e-35	128
MSTRG.19574	A08:16302281-16306788	17036.9	3305.66	-2.36565	5e-05	0.000336706	yes	sp|Q9C7G1|PUB45_ARATH	90.48	0	686
MSTRG.19910	A08:18712085-18714545	0.467494	1.59957	1.77467	0.0004	0.00213686	yes	sp|Q6AVI0|RSLE2_ORYSJ	34.46	5e-136	427
MSTRG.19965	A08:18961778-18964246	77.5645	52.7771	-0.555484	0.00515	0.0186947	yes	sp|Q9FV52|MAP1B_ARATH	68.45	3e-86	263
MSTRG.1998	A01:21194703-21197236	1.20165	0.173674	-2.79056	0.00035	0.00189996	yes	sp|P10978|POLX_TOBAC	37.28	2e-150	483
MSTRG.20137	A08:20095493-20101446	25.0235	12.6104	-0.988667	5e-05	0.000336706	yes	sp|Q9MB58|F26_ARATH	86.32	9e-122	179
MSTRG.20258	A09:1957-3840	0.966558	4.39225	2.18403	5e-05	0.000336706	yes	sp|Q8L9K1|ERF99_ARATH	80.28	3e-32	129
MSTRG.20799	A09:4205509-4211746	16.4701	4.70316	-1.80815	5e-05	0.000336706	yes	sp|P14381|YTX2_XENLA	25.33	1e-46	188
MSTRG.20885	A09:4754568-4756986	0.355234	2.68326	2.91714	5e-05	0.000336706	yes	sp|Q9FJZ3|MAN7_ARATH	83.67	2e-115	233
MSTRG.20992	A09:5773290-5776161	1.31777	4.15954	1.65832	5e-05	0.000336706	yes	sp|Q9FG01|ATO_ARATH	46.74	6e-13	76.3
MSTRG.2160	A01:23434406-23435345	203.439	291.758	0.520177	0.00765	0.0258767	yes	sp|A4QJX4|YCF2_OLIPU	95.53	0	622
MSTRG.21632	A09:13863667-13864603	8.42247	3.07244	-1.45486	0.0015	0.00661537	yes	sp|Q9LTY6|UKL5_ARATH	32.28	3e-13	46.6
MSTRG.21640	A09:13930469-13934771	13.6624	5.68121	-1.26594	5e-05	0.000336706	yes	sp|P04323|POL3_DROME	38.28	2e-83	301
MSTRG.21750	A09:16228416-16229176	3.38134	0.763615	-2.14668	0.0017	0.00736579	yes	sp|P10978|POLX_TOBAC	41.55	2e-49	180
MSTRG.21818	A09:17107942-17110280	0.627311	3.37085	2.42586	5e-05	0.000336706	yes	sp|Q7LHG5|YI31B_YEAST	36.98	1e-129	427
MSTRG.21917	A09:18516476-18517368	1892.57	1185.91	-0.67435	0.0057	0.0203391	yes	sp|A4QLL9|CLPP_LOBMA	96.91	6e-59	193
MSTRG.21930	A09:18844971-18847190	7.36514	1.89972	-1.95492	5e-05	0.000336706	yes	sp|Q7PC88|AB31G_ARATH	85.19	1e-20	101
MSTRG.2195	A01:23853153-23853507	9.94069	26.6892	1.42484	0.00485	0.017798	yes	sp|Q94A27|SAC2_ARATH	49.38	1e-12	68.2
MSTRG.22123	A09:22071388-22071932	12.2933	21.9382	0.835568	0.0047	0.0173595	yes	sp|A7M956|RPOC2_CUSRE	90.12	1e-39	149
MSTRG.22264	A09:23950327-23956571	18.328	1.25946	-3.86317	5e-05	0.000336706	yes	sp|P10978|POLX_TOBAC	40	8e-104	370
MSTRG.22298	A09:24399525-24400941	9.33782	5.74342	-0.701175	0.01065	0.0337945	yes	sp|Q9LHB1|FDM3_ARATH	65.12	1e-16	62.4
MSTRG.22686	A09:28393577-28394698	26.2927	43.4985	0.726301	0.00375	0.0143723	yes	sp|O80929|RL361_ARATH	94.03	4e-32	122
MSTRG.22822	A09:29527908-29531419	16.0101	6.66643	-1.26399	5e-05	0.000336706	yes	sp|Q9S746|HTH_ARATH	58.79	3e-59	220
MSTRG.23032	A09:30983547-30985429	5.37117	10.6287	0.984664	0.0001	0.000632766	yes	sp|Q8GWI2|FBL69_ARATH	44.49	8e-36	144
MSTRG.23089	A09:31471400-31473670	3.18031	0.767055	-2.05177	0.0001	0.000632766	yes	sp|Q6R8G7|PHO13_ARATH	82.63	4e-94	317
MSTRG.23135	A09:31850357-31851074	12.8724	25.4599	0.983952	0.0003	0.00165955	yes	sp|P59233|R27AC_ARATH	95.54	4e-88	265
MSTRG.23244	A09:32516997-32517597	28.9361	45.8067	0.662686	0.01285	0.0394729	yes	sp|P51424|RL391_ARATH	94.44	3e-18	71.6
MSTRG.23359	A09:33642005-33645848	120.838	190.161	0.654142	0.00435	0.0162628	yes	sp|Q9SHZ6|UBA1A_ARATH	69.06	2e-99	326
MSTRG.23570	A09:35189867-35192349	10.9937	19.6173	0.835451	0.0002	0.00116361	yes	sp|Q9S9M1|WAKLE_ARATH	84.64	0	578
MSTRG.23586	A09:35285337-35289080	62.9877	93.1515	0.564509	0.00395	0.0149782	yes	sp|P21616|AVP_VIGRR	73.95	0	560
MSTRG.23681	A09:35979169-35979468	19.4679	37.3123	0.938551	0.00935	0.0304667	yes	sp|P46819|RPOC1_SINAL	88.24	5e-25	97.8
MSTRG.23692	A09:36109941-36112500	0.574976	7.70593	3.7444	0.00035	0.00189996	yes	sp|Q9LMH5|PPR42_ARATH	57.39	8e-21	102
MSTRG.23695	A09:36118355-36120097	17.7662	26.1661	0.558564	0.0122	0.0378557	yes	sp|Q9SAB3|RB45B_ARATH	83.33	1e-83	273
MSTRG.24169	A10:940144-941624	2.67545	4.64327	0.79536	0.0145	0.0434782	yes	sp|O94514|NOP56_SCHPO	45.98	1e-13	77
MSTRG.24371	A10:2890217-2890999	18.5123	1.72645	-3.42261	5e-05	0.000336706	yes	sp|Q9FNZ5|NIMI1_ARATH	64.24	1e-29	114
MSTRG.24469	A10:4068449-4069060	0	0.881177	-	5e-05	0.000336706	yes	sp|P04146|COPIA_DROME	48.15	6e-30	122
MSTRG.24484	A10:4251553-4252251	2.48314	5.07255	1.03055	0.01395	0.0421736	yes	sp|Q87040|POL_SFVCP	30.86	1e-15	80.5
MSTRG.24564	A10:5455369-5460239	29.8117	9.75418	-1.61179	5e-05	0.000336706	yes	sp|Q9FGM0|FTSHB_ARATH	93.81	8e-125	192
MSTRG.24685	A10:7002183-7003479	12.5898	20.1972	0.681899	0.00965	0.0312725	yes	sp|F4JUI9|KN7F_ARATH	42.17	3e-11	69.3
MSTRG.24721	A10:7274863-7276053	11.1468	72.9475	2.71023	5e-05	0.000336706	yes	sp|P10978|POLX_TOBAC	27.59	8e-15	60.5
MSTRG.24897	A10:8740695-8741415	0.385262	1.8293	2.24738	0.0162	0.0474381	yes	sp|P11369|LORF2_MOUSE	30.34	1e-23	104
MSTRG.2509	A01:26389762-26392156	1.68087	5.9773	1.83029	5e-05	0.000336706	yes	sp|Q9M8U4|FBL41_ARATH	60.94	3e-120	377
MSTRG.25221	A10:11441863-11449552	23.7905	13.7883	-0.786946	0.0082	0.0273982	yes	sp|Q7X7A9|FB4_ARATH	56.58	4e-86	292
MSTRG.25255	A10:11823399-11824563	9.39608	3.77498	-1.31559	0.0001	0.000632766	yes	sp|Q9ASS4|Y5838_ARATH	65.88	6e-70	237
MSTRG.25259	A10:11818532-11820258	224.422	55.2764	-2.02148	5e-05	0.000336706	yes	sp|Q8LE52|DHAR3_ARATH	64.17	1e-81	141
MSTRG.25273	A10:11921703-11923221	1.81005	5.73525	1.66383	5e-05	0.000336706	yes	sp|Q9LZU5|KN5D_ARATH	67.39	6e-19	62.8
MSTRG.25337	A10:12268131-12269321	5.30181	1.28069	-2.04957	0.00025	0.00141381	yes	sp|Q39131|LAML_ARATH	80.53	2e-56	189
MSTRG.25490	A10:13217648-13219828	21.0172	29.6208	0.495041	0.01635	0.047787	yes	sp|Q6AZB8|HARB1_DANRE	26.32	1e-16	85.5
MSTRG.25552	A10:13644315-13646274	69.4565	32.3354	-1.10299	5e-05	0.000336706	yes	sp|Q8S9J6|ASPA_ARATH	69.16	0	529
MSTRG.25573	A10:13783337-13785024	59.8063	25.1514	-1.24966	0.0001	0.000632766	yes	sp|P68428|H32_WHEAT	99.21	3e-67	220
MSTRG.25661	A10:14250823-14259427	144.18	58.0529	-1.31243	5e-05	0.000336706	yes	sp|P10978|POLX_TOBAC	30.3	6e-143	490
MSTRG.25691	A10:14459921-14461418	55.0383	102.065	0.890977	5e-05	0.000336706	yes	sp|Q93VH9|RS41_ARATH	79.58	1e-134	397
MSTRG.25808	A10:15227642-15228705	6.76664	22.0165	1.70207	5e-05	0.000336706	yes	sp|Q9FLC6|ATL73_ARATH	78.29	8e-78	243
MSTRG.25989	A10:16362905-16365183	1.37806	2.6966	0.9685	0.00235	0.00968407	yes	sp|Q9M040|PDC4_ARATH	68.29	7e-64	172
MSTRG.26007	Scaffold000096:863379-866151	1.81595	3.28456	0.854974	0.00335	0.0130984	yes	sp|P0CT40|TF29_SCHPO	23.26	1e-17	92.4
MSTRG.26008	Scaffold000096:866270-869521	0.730325	1.9051	1.38326	0.00015	0.000904802	yes	sp|Q7LHG5|YI31B_YEAST	32.65	3e-39	163
MSTRG.26073	Scaffold000100:803156-809221	1.58585	0.188374	-3.07359	5e-05	0.000336706	yes	sp|O81242|RHL1_ARATH	51.19	5e-28	95.1
MSTRG.26139	Scaffold000111:264888-265448	36.855	192.151	2.38231	5e-05	0.000336706	yes	sp|A4QK08|RPOC2_ARAHI	96	4e-75	214
MSTRG.26140	Scaffold000111:265538-265827	4.08285	17.6696	2.11362	0.0039	0.0148209	yes	sp|A4QK95|RPOC2_BARVE	97.47	2e-45	162
MSTRG.26142	Scaffold000111:266090-266783	17.6133	71.2197	2.01561	5e-05	0.000336706	yes	sp|A4QJA5|RPOC2_AETCO	84.82	7e-103	330
MSTRG.26221	Scaffold000149:388416-389379	1281.11	90.788	-3.81875	5e-05	0.000336706	yes	sp|Q8TGM7|ART2_YEAST	75	2e-17	79.3
MSTRG.26242	Scaffold000157:165626-189600	8.03909	5.16808	-0.637405	0.0062	0.0217667	yes	sp|P04323|POL3_DROME	38.42	2e-33	147
MSTRG.26463	Scaffold000223:15818-17177	3.83086	6.77629	0.822828	0.00465	0.0172182	yes	sp|P10978|POLX_TOBAC	39.14	6e-75	260
MSTRG.26468	Scaffold000224:54668-56756	1.47549	2.77451	0.911035	0.00455	0.0169107	yes	sp|P46299|RS4_GOSHI	80	2e-44	132
MSTRG.26473	Scaffold000225:62916-64583	0.361225	4.03934	3.48315	0.0005	0.00258683	yes	sp|O04450|TCPE_ARATH	66.19	7e-70	186
MSTRG.26657	Scaffold000352:16499-16857	2407.7	4488.59	0.898605	5e-05	0.000336706	yes	sp|P27107|RK2_SINAL	97.44	1e-77	236
MSTRG.26748	Scaffold000684:1329-2867	5.15794	13.0929	1.34392	0.00015	0.000904802	yes	sp|F4JZ68|KN7H_ARATH	56.74	3e-49	149
MSTRG.26751	Scaffold000705:350-2176	188.476	10.9414	-4.10651	5e-05	0.000336706	yes	sp|Q6CQE5|TAR1_KLULA	55.81	2e-15	77.8
MSTRG.26753	Scaffold000741:226-2337	7.7312	16.0469	1.05353	5e-05	0.000336706	yes	sp|P93295|M310_ARATH	62.94	7e-57	196
MSTRG.26774	Scaffold001253:22-1083	9.57509	16.2017	0.758786	0.0075	0.0254837	yes	sp|Q9SL76|P2C19_ARATH	93.42	2e-79	142
MSTRG.26776	Scaffold001275:0-996	7.95466	19.7469	1.31175	5e-05	0.000336706	yes	sp|F4JZ68|KN7H_ARATH	95.05	2e-93	197
MSTRG.26778	Scaffold001327:735-938	3.9535	0	-	0.00685	0.0236322	yes	sp|Q8TGM7|ART2_YEAST	58.33	4e-11	57.4
MSTRG.26785	Scaffold001454:48-957	5.61928	0.38646	-3.86199	0.00225	0.00934517	yes	sp|Q94BR5|CHR28_ARATH	53.49	7e-17	54.3
MSTRG.26825	Scaffold002960:6-585	3.58095	0.65201	-2.45738	0.01345	0.0409283	yes	sp|Q94BR5|CHR28_ARATH	64.29	3e-12	58.9
MSTRG.26858	Scaffold004332:0-449	6.43635	19.8433	1.62434	0.0001	0.000632766	yes	sp|F4JZ68|KN7H_ARATH	54.23	2e-34	132
MSTRG.26859	Scaffold004344:49-445	6.45862	0	-	5e-05	0.000336706	yes	sp|Q9ZQI7|ALD1_ARATH	56.06	1e-36	134
MSTRG.26862	Scaffold004467:0-410	12.7432	0	-	5e-05	0.000336706	yes	sp|Q9FZC5|FOX2_ARATH	88.1	5e-75	238
MSTRG.26870	Scaffold004772:16-392	0	2.60297	-	5e-05	0.000336706	yes	sp|P10978|POLX_TOBAC	34.13	3e-18	85.5
MSTRG.26876	Scaffold005244:0-389	34.8303	21.2995	-0.709521	0.0156	0.0460584	yes	sp|Q9SL79|CAF1P_ARATH	58.65	3e-29	116
MSTRG.26879	Scaffold005444:0-378	4.76958	21.3833	2.16455	5e-05	0.000336706	yes	sp|F4JZ68|KN7H_ARATH	66.93	8e-30	118
MSTRG.26889	Scaffold005655:0-368	10.2703	23.0435	1.16588	0.0021	0.00881273	yes	sp|Q9LXL5|SUS4_ARATH	95.04	9e-76	245
MSTRG.26963	Scaffold010190:0-239	15.3734	93.5943	2.60599	5e-05	0.000336706	yes	sp|Q9SUM3|NCPR2_ARATH	82.54	1e-23	98.2
MSTRG.26978	Scaffold010930:0-227	64.4942	169.823	1.39679	5e-05	0.000336706	yes	sp|Q9SG86|BZP28_ARATH	60.78	5e-25	101
MSTRG.298	A01:1974479-1980923	12.8332	5.89677	-1.12188	5e-05	0.000336706	yes	sp|O49498|DML3_ARATH	52.82	6e-120	157
MSTRG.3051	A02:3525047-3527834	17.4382	4.0174	-2.11791	5e-05	0.000336706	yes	sp|Q8VZK0|MIEL1_ARATH	90.48	3e-93	89
MSTRG.3402	A02:6690758-6691658	0.464063	2.64935	2.51325	0.00205	0.00863931	yes	sp|Q94B77|FH5_ARATH	75.34	6e-25	109
MSTRG.3586	A02:8833493-8834793	0.736599	2.34058	1.66791	0.00305	0.0120864	yes	sp|P92519|M810_ARATH	51.7	6e-59	152
MSTRG.3605	A02:9031538-9032356	7.7487	2.67451	-1.53468	0.0002	0.00116361	yes	sp|Q7LHG5|YI31B_YEAST	38.97	8e-33	133
MSTRG.3747	A02:10725178-10725696	4.92569	9.79563	0.991812	0.00865	0.0286205	yes	sp|Q9FJE6|PP437_ARATH	81.1	6e-50	177
MSTRG.3797	A02:11306029-11306786	8.54264	1.64043	-2.38061	0.00015	0.000904802	yes	sp|C4B8C5|EPFL7_ARATH	73.77	7e-16	77
MSTRG.3875	A02:12388864-12392030	2.87366	1.74455	-0.720032	0.0126	0.0388376	yes	sp|C0LGJ1|Y1743_ARATH	79.33	0	1078
MSTRG.4042	A02:14441567-14443492	9.46663	2.60701	-1.86045	5e-05	0.000336706	yes	sp|Q9SAK7|OCT5_ARATH	79.81	0	845
MSTRG.4168	A02:16088829-16089156	21.5549	84.321	1.96788	5e-05	0.000336706	yes	sp|Q9THV5|RPOC2_SINAL	93.75	2e-24	67.4
MSTRG.4176	A02:16224819-16225231	6.97262	13.8799	0.993222	0.0083	0.0276759	yes	sp|Q9SYS7|CRK39_ARATH	63.27	3e-29	116
MSTRG.4179	A02:16335098-16351836	21.6793	2.15211	-3.33249	5e-05	0.000336706	yes	sp|P04146|COPIA_DROME	38.08	5e-102	369
MSTRG.420	A01:2836327-2841847	4.86219	8.59913	0.822584	0.00085	0.0040699	yes	sp|Q39242|TRXB2_ARATH	52.11	2e-59	217
MSTRG.4269	A02:18407999-18410593	2.84605	1.28378	-1.14857	0.0004	0.00213686	yes	sp|P0DKH6|RPS6R_ARATH	73.77	7e-18	92.8
MSTRG.4290	A02:18696054-18697091	2.47357	0.46704	-2.40498	0.0013	0.0058499	yes	sp|P10978|POLX_TOBAC	30.16	8e-38	149
MSTRG.4396	A02:20261928-20263600	10.2979	16.8483	0.710251	0.00395	0.0149782	yes	sp|Q9SAV3|ODBB1_ARATH	55.04	2e-73	112
MSTRG.4434	A02:20760728-20763611	0.955805	1.73612	0.861078	0.0115	0.0360325	yes	sp|P0C2F6|RNHX1_ARATH	58.22	0	341
MSTRG.4472	A02:21469917-21471511	0.991068	0	-	5e-05	0.000336706	yes	sp|P10978|POLX_TOBAC	39.66	8e-73	257
MSTRG.4902	A02:26472617-26474422	67.6472	33.6051	-1.00935	5e-05	0.000336706	yes	sp|Q9FJN9|PABN2_ARATH	93.55	3e-38	126
MSTRG.5211	A03:1815446-1822028	44.7637	72.7374	0.70037	0.00035	0.00189996	yes	sp|Q9LX99|KCA1_ARATH	72.33	0	392
MSTRG.550	A01:3763609-3764988	8.78164	5.15229	-0.769276	0.0066	0.0229314	yes	sp|Q9LUU7|P2C43_ARATH	59.85	4e-37	145
MSTRG.5521	A03:3708920-3710049	8.81866	4.28314	-1.04189	0.00095	0.00448025	yes	sp|Q56YH2|FBD41_ARATH	62.88	4e-115	349
MSTRG.5593	A03:4078315-4079154	1.42556	13.7456	3.26937	5e-05	0.000336706	yes	sp|O64628|TXND9_ARATH	86.96	7e-15	75.1
MSTRG.5993	A03:7240110-7242573	1.38008	4.38782	1.66876	0.00015	0.000904802	yes	sp|O80854|B561L_ARATH	73.68	9e-47	172
MSTRG.6137	A03:8428975-8430077	156.86	244.144	0.638248	0.00115	0.00527623	yes	sp|P49636|RL40_NICSY	63.64	5e-51	172
MSTRG.6333	A03:10028111-10045051	307.546	120.316	-1.35397	5e-05	0.000336706	yes	sp|F4IK01|AUG1_ARATH	69.11	1e-90	162
MSTRG.6459	A03:10990881-10992084	19.8075	9.39389	-1.07625	0.00015	0.000904802	yes	sp|Q06611|PIP12_ARATH	80.66	4e-91	283
MSTRG.6514	A03:11366305-11367810	5.12827	8.77842	0.775488	0.00735	0.025078	yes	sp|Q9LFR1|PTR50_ARATH	49.35	2e-11	69.7
MSTRG.6549	A03:11672354-11674543	1.86569	3.36605	0.851349	0.008	0.026836	yes	sp|Q9SF32|IQD1_ARATH	46.91	2e-29	64.3
MSTRG.6571	A03:11823407-11824793	3.64476	7.27702	0.997524	0.00435	0.0162628	yes	sp|Q9ZSB0|SBT39_ARATH	58.82	1e-17	69.3
MSTRG.6730	A03:13139963-13141899	1.91173	0	-	5e-05	0.000336706	yes	sp|Q8VZJ0|SIA1_ARATH	98.51	1e-89	144
MSTRG.6750	A03:13328677-13330953	9.99917	0.247872	-5.33414	0.0004	0.00213686	yes	sp|Q9FVJ3|AGD12_ARATH	92.5	2e-118	155
MSTRG.6763	A03:13471307-13472784	13.2905	23.6735	0.832881	0.00045	0.00236367	yes	sp|F6HQ26|RU1C_VITVI	84.09	8e-19	81.6
MSTRG.6886	A03:14366533-14368916	12.9669	7.00487	-0.888402	0.00035	0.00189996	yes	sp|F4J117|LSF1_ARATH	68.18	2e-174	389
MSTRG.7006	A03:15119577-15121883	9.38652	97.0056	3.36941	5e-05	0.000336706	yes	sp|Q9M9L0|APC11_ARATH	97.37	4e-17	82.8
MSTRG.7147	A03:16127793-16128678	11.1131	17.395	0.64641	0.01175	0.0367044	yes	sp|P20144|WUN1_SOLTU	53.7	6e-28	109
MSTRG.7266	A03:17000375-17002748	14.1434	26.0032	0.878563	5e-05	0.000336706	yes	sp|Q17QR8|HARB1_BOVIN	25.09	5e-16	84
MSTRG.7408	A03:18309778-18314900	6.23006	12.2834	0.979388	5e-05	0.000336706	yes	sp|P10978|POLX_TOBAC	35.27	3e-84	308
MSTRG.7580	A03:20018125-20021329	5.51211	3.24957	-0.762356	0.0018	0.0077306	yes	sp|P26810|POL_MLVF5	32.52	3e-28	127
MSTRG.7749	A03:21418557-21424282	2.79677	8.07061	1.52891	5e-05	0.000336706	yes	sp|P10978|POLX_TOBAC	37.5	6e-93	336
MSTRG.7750	A03:21418557-21424282	0.223798	1.85193	3.04876	0.00015	0.000904802	yes	sp|P10978|POLX_TOBAC	37.5	6e-93	336
MSTRG.787	A01:5727877-5730256	1.51284	12.1738	3.00844	5e-05	0.000336706	yes	sp|O65431|GALS3_ARATH	82.74	0	593
MSTRG.8106	A03:24999103-25000182	2.33038	0.889388	-1.38968	0.00535	0.0192827	yes	sp|Q8GYA4|CRK10_ARATH	46.59	3e-27	117
MSTRG.8406	A03:28069266-28071114	0.817683	15.2971	4.22557	5e-05	0.000336706	yes	sp|Q9FG14|MYOB7_ARATH	44.44	6e-13	75.5
MSTRG.87	A01:635093-636878	2.82605	0.144925	-4.2854	0.0016	0.00699445	yes	sp|Q43731|PER50_ARATH	74.6	1e-79	102
MSTRG.8822	A04:1286206-1291165	10.7146	15.5959	0.541597	0.00765	0.0258767	yes	sp|Q9M2N5|DSLE_ARATH	47.28	6e-153	491
MSTRG.8958	A04:3120751-3127046	7.64358	13.9799	0.871032	0.00165	0.0071815	yes	sp|P10978|POLX_TOBAC	42.19	0	862
MSTRG.9105	A04:5024623-5032943	2.7678	4.99075	0.850514	0.0041	0.0154671	yes	sp|P0CT39|TF26_SCHPO	34.66	8e-150	510
MSTRG.9318	A04:8310366-8312669	6.51175	3.28324	-0.987927	0.00115	0.00527623	yes	sp|Q8RXD4|BRCA1_ARATH	35	2e-14	61.2
MSTRG.9452	A04:9788103-9790283	84.6454	55.9565	-0.597127	0.0032	0.0126056	yes	sp|Q9SJ12|ATP7_ARATH	98.04	4e-79	99.8
MSTRG.9513	A04:10656331-10656903	3.82192	0.778986	-2.29463	0.0051	0.0185519	yes	sp|P20825|POL2_DROME	42.19	3e-48	173
MSTRG.9517	A04:10696221-10698303	13.7149	20.6013	0.586994	0.00965	0.0312725	yes	sp|Q9ZWI7|RER1C_ARATH	88.89	1e-54	191
MSTRG.9535	A04:10875866-10877061	5.56702	1.27785	-2.12318	5e-05	0.000336706	yes	sp|O64834|CRPM3_ARATH	52.27	3e-13	71.6
MSTRG.9862	A04:14658981-14662030	3.62479	1.4711	-1.301	5e-05	0.000336706	yes	sp|Q9C9H7|RLP12_ARATH	35.89	7e-132	426
MSTRG.9863	A04:14662576-14664362	2.11188	1.00516	-1.07111	0.00595	0.0210614	yes	sp|O64766|PP185_ARATH	38.46	1e-31	133
NV, without cold treatment
V, with four weeks of cold treatment
FPKM, Fragments Per Kilobase of transcript per Million mapped reads
'yes' represents significantly differentially expressed
